# Supplementary material for: Decomposed Linear Dynamical Systems (dLDS) models reveal instantaneous, context-dependent dynamic connectivity in C. elegans
Source: Commun Biol. 2025 Aug 13;8:1218. doi: 10.1038/s42003-025-08599-3 (PMC12350842; doi:10.1038/s42003-025-08599-3)
Supplement: Supplementary file 3 — Supplementary Data 1 [file 42003_2025_8599_MOESM3_ESM.xlsx]

## Sheet: storedChi2Tests_Augmented_25022
Stim worm	variable 1	variable 2	p value	max level	df	Q
1	bhv	AVFRconnFrom	0.153422	3	3	5.2645
2	bhv	AVFRconnFrom	0.852213	1	3	0.788512
3	bhv	AVFRconnFrom	0.86671	1	3	0.727532
4	bhv	AVFRconnFrom	0.00701603	3	3	12.1099
5	bhv	AVFRconnFrom	0.00420126	3	3	13.2113
6	bhv	AVFRconnFrom	0.821141	3	3	0.917755
7	bhv	AVFRconnFrom	0.760397	3	3	1.16921
1	FWD	AVFRconnFrom	0.455954	2	1	0.555808
2	FWD	AVFRconnFrom	0.374551	1	1	0.788512
3	FWD	AVFRconnFrom	0.393684	1	1	0.727532
4	FWD	AVFRconnFrom	0.521763	2	1	0.410406
5	FWD	AVFRconnFrom	0.104907	2	1	2.62931
6	FWD	AVFRconnFrom	0.552443	2	1	0.352958
7	FWD	AVFRconnFrom	0.390819	2	1	0.736392
1	Stim	AVFRconnFrom	0.3172	2	1	1.00046
2	Stim	AVFRconnFrom	0.316951	2	1	1.00149
3	Stim	AVFRconnFrom	0.31698	2	1	1.00137
4	Stim	AVFRconnFrom	0.317191	2	1	1.0005
5	Stim	AVFRconnFrom	0.0452063	2	1	4.01093
6	Stim	AVFRconnFrom	0.316951	2	1	1.00149
7	Stim	AVFRconnFrom	0.31743	1	1	0.999505
1	StimDetailed	AVFRconnFrom	0.563378	1	1	0.33389
2	StimDetailed	AVFRconnFrom	0.56322	1	1	0.33416
3	StimDetailed	AVFRconnFrom	0.56468	1	1	0.331666
4	StimDetailed	AVFRconnFrom	0.563349	1	1	0.333939
5	StimDetailed	AVFRconnFrom	0.247926	1	1	1.33495
6	StimDetailed	AVFRconnFrom	0.56322	1	1	0.33416
7	StimDetailed	AVFRconnFrom	0.563477	1	1	0.333719
1	bhv	AVFRconnFrom3	0.00217512	3	3	14.6169
2	bhv	AVFRconnFrom3	1.53e-09	1	3	43.9699
3	bhv	AVFRconnFrom3	6.8e-05	1	3	21.9126
4	bhv	AVFRconnFrom3	0	3	3	233.665
5	bhv	AVFRconnFrom3	5.67e-09	3	3	41.2915
6	bhv	AVFRconnFrom3	0	3	3	164.972
7	bhv	AVFRconnFrom3	2.91e-09	3	3	42.6603
1	FWD	AVFRconnFrom3	0.00472677	2	1	7.98112
2	FWD	AVFRconnFrom3	1.3e-09	1	1	36.8134
3	FWD	AVFRconnFrom3	0.182261	1	1	1.77909
4	FWD	AVFRconnFrom3	0	2	1	123.508
5	FWD	AVFRconnFrom3	0.00489791	2	1	7.91675
6	FWD	AVFRconnFrom3	0	2	1	84.898
7	FWD	AVFRconnFrom3	1.27e-07	2	1	27.905
1	Stim	AVFRconnFrom3	2.68e-13	1	1	53.4328
2	Stim	AVFRconnFrom3	1.57e-13	2	1	54.4842
3	Stim	AVFRconnFrom3	0.999273	2	1	8.3e-07
4	Stim	AVFRconnFrom3	0	1	1	117.973
5	Stim	AVFRconnFrom3	0.000510545	2	1	12.0768
6	Stim	AVFRconnFrom3	0	1	1	235.959
7	Stim	AVFRconnFrom3	7.01e-12	2	1	47.0259
1	StimDetailed	AVFRconnFrom3	1.19e-05	1	1	19.1779
2	StimDetailed	AVFRconnFrom3	2.01e-05	1	1	18.1794
3	StimDetailed	AVFRconnFrom3	0.996217	1	1	2.25e-05
4	StimDetailed	AVFRconnFrom3	2.73e-05	1	1	17.5962
5	StimDetailed	AVFRconnFrom3	0.0449773	1	1	4.01949
6	StimDetailed	AVFRconnFrom3	2.22e-16	1	1	67.063
7	StimDetailed	AVFRconnFrom3	7.42e-05	1	1	15.7012
1	bhv	AVFRconnFromNeg	0	1	3	99.6584
2	bhv	AVFRconnFromNeg	NaN	1	3	NaN
3	bhv	AVFRconnFromNeg	NaN	1	3	NaN
4	bhv	AVFRconnFromNeg	NaN	1	3	NaN
5	bhv	AVFRconnFromNeg	1.41e-07	4	3	34.7023
6	bhv	AVFRconnFromNeg	NaN	1	3	NaN
7	bhv	AVFRconnFromNeg	NaN	1	3	NaN
1	FWD	AVFRconnFromNeg	0	1	1	75.7663
2	FWD	AVFRconnFromNeg	NaN	1	1	NaN
3	FWD	AVFRconnFromNeg	NaN	1	1	NaN
4	FWD	AVFRconnFromNeg	NaN	1	1	NaN
5	FWD	AVFRconnFromNeg	0.00708196	2	1	7.25206
6	FWD	AVFRconnFromNeg	NaN	1	1	NaN
7	FWD	AVFRconnFromNeg	NaN	1	1	NaN
1	Stim	AVFRconnFromNeg	1.54e-10	2	1	40.9811
2	Stim	AVFRconnFromNeg	NaN	1	1	NaN
3	Stim	AVFRconnFromNeg	NaN	1	1	NaN
4	Stim	AVFRconnFromNeg	NaN	1	1	NaN
5	Stim	AVFRconnFromNeg	2.02e-08	1	1	31.4714
6	Stim	AVFRconnFromNeg	NaN	1	1	NaN
7	Stim	AVFRconnFromNeg	NaN	1	1	NaN
5	StimDetailed	AVFRconnFromNeg	0.00121027	1	1	10.4746
7	StimDetailed	AVFRconnFromNeg	NaN	1	1	NaN
1	bhv	AVFRconnFromNeg3	8.88e-16	1	3	73.2187
2	bhv	AVFRconnFromNeg3	NaN	1	3	NaN
3	bhv	AVFRconnFromNeg3	NaN	1	3	NaN
4	bhv	AVFRconnFromNeg3	NaN	1	3	NaN
5	bhv	AVFRconnFromNeg3	NaN	1	3	NaN
6	bhv	AVFRconnFromNeg3	NaN	1	3	NaN
7	bhv	AVFRconnFromNeg3	NaN	1	3	NaN
1	FWD	AVFRconnFromNeg3	1.67e-15	1	1	63.4741
2	FWD	AVFRconnFromNeg3	NaN	1	1	NaN
3	FWD	AVFRconnFromNeg3	NaN	1	1	NaN
4	FWD	AVFRconnFromNeg3	NaN	1	1	NaN
5	FWD	AVFRconnFromNeg3	NaN	1	1	NaN
6	FWD	AVFRconnFromNeg3	NaN	1	1	NaN
7	FWD	AVFRconnFromNeg3	NaN	1	1	NaN
1	Stim	AVFRconnFromNeg3	1.62e-10	2	1	40.884
2	Stim	AVFRconnFromNeg3	NaN	1	1	NaN
3	Stim	AVFRconnFromNeg3	NaN	1	1	NaN
4	Stim	AVFRconnFromNeg3	NaN	1	1	NaN
5	Stim	AVFRconnFromNeg3	NaN	1	1	NaN
6	Stim	AVFRconnFromNeg3	NaN	1	1	NaN
7	Stim	AVFRconnFromNeg3	NaN	1	1	NaN
5	StimDetailed	AVFRconnFromNeg3	NaN	1	1	NaN
7	StimDetailed	AVFRconnFromNeg3	NaN	1	1	NaN
1	bhv	AVFRconnFromPos	0.153422	3	3	5.2645
2	bhv	AVFRconnFromPos	0.852213	1	3	0.788512
3	bhv	AVFRconnFromPos	0.86671	1	3	0.727532
4	bhv	AVFRconnFromPos	0.00701603	3	3	12.1099
5	bhv	AVFRconnFromPos	0.00420126	3	3	13.2113
6	bhv	AVFRconnFromPos	0.821141	3	3	0.917755
7	bhv	AVFRconnFromPos	0.760397	3	3	1.16921
1	FWD	AVFRconnFromPos	0.455954	2	1	0.555808
2	FWD	AVFRconnFromPos	0.374551	1	1	0.788512
3	FWD	AVFRconnFromPos	0.393684	1	1	0.727532
4	FWD	AVFRconnFromPos	0.521763	2	1	0.410406
5	FWD	AVFRconnFromPos	0.104907	2	1	2.62931
6	FWD	AVFRconnFromPos	0.552443	2	1	0.352958
7	FWD	AVFRconnFromPos	0.390819	2	1	0.736392
1	Stim	AVFRconnFromPos	0.3172	2	1	1.00046
2	Stim	AVFRconnFromPos	0.316951	2	1	1.00149
3	Stim	AVFRconnFromPos	0.31698	2	1	1.00137
4	Stim	AVFRconnFromPos	0.317191	2	1	1.0005
5	Stim	AVFRconnFromPos	0.0452063	2	1	4.01093
6	Stim	AVFRconnFromPos	0.316951	2	1	1.00149
7	Stim	AVFRconnFromPos	0.31743	1	1	0.999505
1	StimDetailed	AVFRconnFromPos	0.563378	1	1	0.33389
2	StimDetailed	AVFRconnFromPos	0.56322	1	1	0.33416
3	StimDetailed	AVFRconnFromPos	0.56468	1	1	0.331666
4	StimDetailed	AVFRconnFromPos	0.563349	1	1	0.333939
5	StimDetailed	AVFRconnFromPos	0.247926	1	1	1.33495
6	StimDetailed	AVFRconnFromPos	0.56322	1	1	0.33416
7	StimDetailed	AVFRconnFromPos	0.563477	1	1	0.333719
1	bhv	AVFRconnFromPos3	0.0283148	3	3	9.07464
2	bhv	AVFRconnFromPos3	1.53e-09	1	3	43.9699
3	bhv	AVFRconnFromPos3	6.8e-05	1	3	21.9126
4	bhv	AVFRconnFromPos3	0	3	3	233.665
5	bhv	AVFRconnFromPos3	5.67e-09	3	3	41.2915
6	bhv	AVFRconnFromPos3	0	3	3	164.972
7	bhv	AVFRconnFromPos3	2.91e-09	3	3	42.6603
1	FWD	AVFRconnFromPos3	0.687188	2	1	0.162147
2	FWD	AVFRconnFromPos3	1.3e-09	1	1	36.8134
3	FWD	AVFRconnFromPos3	0.182261	1	1	1.77909
4	FWD	AVFRconnFromPos3	0	2	1	123.508
5	FWD	AVFRconnFromPos3	0.00489791	2	1	7.91675
6	FWD	AVFRconnFromPos3	0	2	1	84.898
7	FWD	AVFRconnFromPos3	1.27e-07	2	1	27.905
1	Stim	AVFRconnFromPos3	0	1	1	81.0734
2	Stim	AVFRconnFromPos3	1.57e-13	2	1	54.4842
3	Stim	AVFRconnFromPos3	0.999273	2	1	8.3e-07
4	Stim	AVFRconnFromPos3	0	1	1	117.973
5	Stim	AVFRconnFromPos3	0.000510545	2	1	12.0768
6	Stim	AVFRconnFromPos3	0	1	1	235.959
7	Stim	AVFRconnFromPos3	7.01e-12	2	1	47.0259
1	StimDetailed	AVFRconnFromPos3	0.154357	1	1	2.02865
2	StimDetailed	AVFRconnFromPos3	2.01e-05	1	1	18.1794
3	StimDetailed	AVFRconnFromPos3	0.996217	1	1	2.25e-05
4	StimDetailed	AVFRconnFromPos3	2.73e-05	1	1	17.5962
5	StimDetailed	AVFRconnFromPos3	0.0449773	1	1	4.01949
6	StimDetailed	AVFRconnFromPos3	2.22e-16	1	1	67.063
7	StimDetailed	AVFRconnFromPos3	7.42e-05	1	1	15.7012
1	bhv	AVFRconnTo	0.153422	3	3	5.2645
2	bhv	AVFRconnTo	0.852213	1	3	0.788512
3	bhv	AVFRconnTo	0.86671	1	3	0.727532
4	bhv	AVFRconnTo	0.00701603	3	3	12.1099
5	bhv	AVFRconnTo	0.00420126	3	3	13.2113
6	bhv	AVFRconnTo	0.821141	3	3	0.917755
7	bhv	AVFRconnTo	0.760397	3	3	1.16921
1	FWD	AVFRconnTo	0.455954	2	1	0.555808
2	FWD	AVFRconnTo	0.374551	1	1	0.788512
3	FWD	AVFRconnTo	0.393684	1	1	0.727532
4	FWD	AVFRconnTo	0.521763	2	1	0.410406
5	FWD	AVFRconnTo	0.104907	2	1	2.62931
6	FWD	AVFRconnTo	0.552443	2	1	0.352958
7	FWD	AVFRconnTo	0.390819	2	1	0.736392
1	Stim	AVFRconnTo	0.3172	2	1	1.00046
2	Stim	AVFRconnTo	0.316951	2	1	1.00149
3	Stim	AVFRconnTo	0.31698	2	1	1.00137
4	Stim	AVFRconnTo	0.317191	2	1	1.0005
5	Stim	AVFRconnTo	0.0452063	2	1	4.01093
6	Stim	AVFRconnTo	0.316951	2	1	1.00149
7	Stim	AVFRconnTo	0.31743	1	1	0.999505
1	StimDetailed	AVFRconnTo	0.563378	1	1	0.33389
2	StimDetailed	AVFRconnTo	0.56322	1	1	0.33416
3	StimDetailed	AVFRconnTo	0.56468	1	1	0.331666
4	StimDetailed	AVFRconnTo	0.563349	1	1	0.333939
5	StimDetailed	AVFRconnTo	0.247926	1	1	1.33495
6	StimDetailed	AVFRconnTo	0.56322	1	1	0.33416
7	StimDetailed	AVFRconnTo	0.563477	1	1	0.333719
1	bhv	AVFRconnTo3	0.00341439	3	3	13.655
2	bhv	AVFRconnTo3	0.852213	1	3	0.788512
3	bhv	AVFRconnTo3	0.86671	1	3	0.727532
4	bhv	AVFRconnTo3	0.00701603	3	3	12.1099
5	bhv	AVFRconnTo3	0.00420126	3	3	13.2113
6	bhv	AVFRconnTo3	0.821141	3	3	0.917755
7	bhv	AVFRconnTo3	0.760397	3	3	1.16921
1	FWD	AVFRconnTo3	0.109545	2	1	2.56078
2	FWD	AVFRconnTo3	0.374551	1	1	0.788512
3	FWD	AVFRconnTo3	0.393684	1	1	0.727532
4	FWD	AVFRconnTo3	0.521763	2	1	0.410406
5	FWD	AVFRconnTo3	0.104907	2	1	2.62931
6	FWD	AVFRconnTo3	0.552443	2	1	0.352958
7	FWD	AVFRconnTo3	0.390819	2	1	0.736392
1	Stim	AVFRconnTo3	1.88e-08	1	1	31.6178
2	Stim	AVFRconnTo3	0.316951	2	1	1.00149
3	Stim	AVFRconnTo3	0.31698	2	1	1.00137
4	Stim	AVFRconnTo3	0.317191	2	1	1.0005
5	Stim	AVFRconnTo3	0.0452063	2	1	4.01093
6	Stim	AVFRconnTo3	0.316951	2	1	1.00149
7	Stim	AVFRconnTo3	0.31743	1	1	0.999505
1	StimDetailed	AVFRconnTo3	0.000570505	1	1	11.8698
2	StimDetailed	AVFRconnTo3	0.56322	1	1	0.33416
3	StimDetailed	AVFRconnTo3	0.56468	1	1	0.331666
4	StimDetailed	AVFRconnTo3	0.563349	1	1	0.333939
5	StimDetailed	AVFRconnTo3	0.247926	1	1	1.33495
6	StimDetailed	AVFRconnTo3	0.56322	1	1	0.33416
7	StimDetailed	AVFRconnTo3	0.563477	1	1	0.333719
1	bhv	AVFRconnToNeg	1.28e-12	1	3	58.4164
2	bhv	AVFRconnToNeg	NaN	1	3	NaN
3	bhv	AVFRconnToNeg	NaN	1	3	NaN
4	bhv	AVFRconnToNeg	NaN	1	3	NaN
5	bhv	AVFRconnToNeg	2.43e-13	4	3	61.7925
6	bhv	AVFRconnToNeg	NaN	1	3	NaN
7	bhv	AVFRconnToNeg	NaN	1	3	NaN
1	FWD	AVFRconnToNeg	3.85e-10	1	1	39.1884
2	FWD	AVFRconnToNeg	NaN	1	1	NaN
3	FWD	AVFRconnToNeg	NaN	1	1	NaN
4	FWD	AVFRconnToNeg	NaN	1	1	NaN
5	FWD	AVFRconnToNeg	0.00651725	2	1	7.40142
6	FWD	AVFRconnToNeg	NaN	1	1	NaN
7	FWD	AVFRconnToNeg	NaN	1	1	NaN
1	Stim	AVFRconnToNeg	2.45e-05	2	1	17.8039
2	Stim	AVFRconnToNeg	NaN	1	1	NaN
3	Stim	AVFRconnToNeg	NaN	1	1	NaN
4	Stim	AVFRconnToNeg	NaN	1	1	NaN
5	Stim	AVFRconnToNeg	6.97e-06	1	1	20.2018
6	Stim	AVFRconnToNeg	NaN	1	1	NaN
7	Stim	AVFRconnToNeg	NaN	1	1	NaN
5	StimDetailed	AVFRconnToNeg	0.00951387	1	1	6.72373
5	StimDetailed	AVFRconnToNeg	0.00951387	1	1	6.72373
7	StimDetailed	AVFRconnToNeg	NaN	1	1	NaN
7	StimDetailed	AVFRconnToNeg	NaN	1	1	NaN
1	bhv	AVFRconnToNeg3	1.87e-10	1	3	48.2618
2	bhv	AVFRconnToNeg3	NaN	1	3	NaN
3	bhv	AVFRconnToNeg3	NaN	1	3	NaN
4	bhv	AVFRconnToNeg3	NaN	1	3	NaN
5	bhv	AVFRconnToNeg3	NaN	1	3	NaN
6	bhv	AVFRconnToNeg3	NaN	1	3	NaN
7	bhv	AVFRconnToNeg3	NaN	1	3	NaN
1	FWD	AVFRconnToNeg3	7.39e-09	1	1	33.4287
2	FWD	AVFRconnToNeg3	NaN	1	1	NaN
3	FWD	AVFRconnToNeg3	NaN	1	1	NaN
4	FWD	AVFRconnToNeg3	NaN	1	1	NaN
5	FWD	AVFRconnToNeg3	NaN	1	1	NaN
6	FWD	AVFRconnToNeg3	NaN	1	1	NaN
7	FWD	AVFRconnToNeg3	NaN	1	1	NaN
1	Stim	AVFRconnToNeg3	9.48e-06	2	1	19.6139
2	Stim	AVFRconnToNeg3	NaN	1	1	NaN
3	Stim	AVFRconnToNeg3	NaN	1	1	NaN
4	Stim	AVFRconnToNeg3	NaN	1	1	NaN
5	Stim	AVFRconnToNeg3	NaN	1	1	NaN
6	Stim	AVFRconnToNeg3	NaN	1	1	NaN
7	Stim	AVFRconnToNeg3	NaN	1	1	NaN
5	StimDetailed	AVFRconnToNeg3	NaN	1	1	NaN
5	StimDetailed	AVFRconnToNeg3	NaN	1	1	NaN
7	StimDetailed	AVFRconnToNeg3	NaN	1	1	NaN
7	StimDetailed	AVFRconnToNeg3	NaN	1	1	NaN
1	bhv	AVFRconnToPos	0.153422	3	3	5.2645
2	bhv	AVFRconnToPos	0.852213	1	3	0.788512
3	bhv	AVFRconnToPos	0.86671	1	3	0.727532
4	bhv	AVFRconnToPos	0.00701603	3	3	12.1099
5	bhv	AVFRconnToPos	0.00420126	3	3	13.2113
6	bhv	AVFRconnToPos	0.821141	3	3	0.917755
7	bhv	AVFRconnToPos	0.760397	3	3	1.16921
1	FWD	AVFRconnToPos	0.455954	2	1	0.555808
2	FWD	AVFRconnToPos	0.374551	1	1	0.788512
3	FWD	AVFRconnToPos	0.393684	1	1	0.727532
4	FWD	AVFRconnToPos	0.521763	2	1	0.410406
5	FWD	AVFRconnToPos	0.104907	2	1	2.62931
6	FWD	AVFRconnToPos	0.552443	2	1	0.352958
7	FWD	AVFRconnToPos	0.390819	2	1	0.736392
1	Stim	AVFRconnToPos	0.3172	2	1	1.00046
2	Stim	AVFRconnToPos	0.316951	2	1	1.00149
3	Stim	AVFRconnToPos	0.31698	2	1	1.00137
4	Stim	AVFRconnToPos	0.317191	2	1	1.0005
5	Stim	AVFRconnToPos	0.0452063	2	1	4.01093
6	Stim	AVFRconnToPos	0.316951	2	1	1.00149
7	Stim	AVFRconnToPos	0.31743	1	1	0.999505
1	StimDetailed	AVFRconnToPos	0.563378	1	1	0.33389
2	StimDetailed	AVFRconnToPos	0.56322	1	1	0.33416
3	StimDetailed	AVFRconnToPos	0.56468	1	1	0.331666
4	StimDetailed	AVFRconnToPos	0.563349	1	1	0.333939
5	StimDetailed	AVFRconnToPos	0.247926	1	1	1.33495
6	StimDetailed	AVFRconnToPos	0.56322	1	1	0.33416
7	StimDetailed	AVFRconnToPos	0.563477	1	1	0.333719
1	bhv	AVFRconnToPos3	0.000329089	3	3	18.6104
2	bhv	AVFRconnToPos3	0.852213	1	3	0.788512
3	bhv	AVFRconnToPos3	0.86671	1	3	0.727532
4	bhv	AVFRconnToPos3	0.00701603	3	3	12.1099
5	bhv	AVFRconnToPos3	0.00420126	3	3	13.2113
6	bhv	AVFRconnToPos3	0.821141	3	3	0.917755
7	bhv	AVFRconnToPos3	0.760397	3	3	1.16921
1	FWD	AVFRconnToPos3	0.0711886	2	1	3.2554
2	FWD	AVFRconnToPos3	0.374551	1	1	0.788512
3	FWD	AVFRconnToPos3	0.393684	1	1	0.727532
4	FWD	AVFRconnToPos3	0.521763	2	1	0.410406
5	FWD	AVFRconnToPos3	0.104907	2	1	2.62931
6	FWD	AVFRconnToPos3	0.552443	2	1	0.352958
7	FWD	AVFRconnToPos3	0.390819	2	1	0.736392
1	Stim	AVFRconnToPos3	2.75e-07	1	1	26.4177
2	Stim	AVFRconnToPos3	0.316951	2	1	1.00149
3	Stim	AVFRconnToPos3	0.31698	2	1	1.00137
4	Stim	AVFRconnToPos3	0.317191	2	1	1.0005
5	Stim	AVFRconnToPos3	0.0452063	2	1	4.01093
6	Stim	AVFRconnToPos3	0.316951	2	1	1.00149
7	Stim	AVFRconnToPos3	0.31743	1	1	0.999505
1	StimDetailed	AVFRconnToPos3	0.00039415	1	1	12.5597
2	StimDetailed	AVFRconnToPos3	0.56322	1	1	0.33416
3	StimDetailed	AVFRconnToPos3	0.56468	1	1	0.331666
4	StimDetailed	AVFRconnToPos3	0.563349	1	1	0.333939
5	StimDetailed	AVFRconnToPos3	0.247926	1	1	1.33495
6	StimDetailed	AVFRconnToPos3	0.56322	1	1	0.33416
7	StimDetailed	AVFRconnToPos3	0.563477	1	1	0.333719
1	bhv	AVFRyhat	0	1	3	803.868
2	bhv	AVFRyhat	0	1	3	828.455
3	bhv	AVFRyhat	0	1	3	605.779
4	bhv	AVFRyhat	0	1	3	501.918
5	bhv	AVFRyhat	0	1	3	177.376
6	bhv	AVFRyhat	0	1	3	351.345
7	bhv	AVFRyhat	0	3	3	170.618
1	FWD	AVFRyhat	0	1	1	664.313
2	FWD	AVFRyhat	0	1	1	812.167
3	FWD	AVFRyhat	0	1	1	507.666
4	FWD	AVFRyhat	0	2	1	220.561
5	FWD	AVFRyhat	0	1	1	146.362
6	FWD	AVFRyhat	0	2	1	215.902
7	FWD	AVFRyhat	0	2	1	91.5145
1	Stim	AVFRyhat	0.0150326	1	1	5.91265
2	Stim	AVFRyhat	0.640085	2	1	0.218631
3	Stim	AVFRyhat	1.11e-16	1	1	68.17
4	Stim	AVFRyhat	0	1	1	315.562
5	Stim	AVFRyhat	0.359371	1	1	0.840091
6	Stim	AVFRyhat	4.04e-06	1	1	21.244
7	Stim	AVFRyhat	4.44e-16	2	1	65.9858
1	StimD	AVFRyhat	0.0762641	1	1	3.14277
2	StimD	AVFRyhat	4.61e-10	1	1	38.8355
3	StimD	AVFRyhat	2.6e-05	1	1	17.6904
4	StimD	AVFRyhat	0	1	1	214.526
5	StimD	AVFRyhat	2.14e-08	1	1	31.3627
6	StimD	AVFRyhat	0.0555526	1	1	3.66542
7	StimD	AVFRyhat	0.33529	1	1	0.928359
1	bhv	AVFRyhat3	4.2e-06	3	3	27.6977
2	bhv	AVFRyhat3	0.367791	1	3	3.15875
3	bhv	AVFRyhat3	0.16415	1	3	5.10668
4	bhv	AVFRyhat3	8.86e-13	4	3	59.1669
5	bhv	AVFRyhat3	0	4	3	100.831
6	bhv	AVFRyhat3	0	4	3	118.528
7	bhv	AVFRyhat3	0	4	3	123.898
1	FWD	AVFRyhat3	0.0054595	2	1	7.72057
2	FWD	AVFRyhat3	0.0755211	1	1	3.15875
3	FWD	AVFRyhat3	0.0238339	1	1	5.10668
4	FWD	AVFRyhat3	0.0423176	2	1	4.12245
5	FWD	AVFRyhat3	0.0122738	2	1	6.27089
6	FWD	AVFRyhat3	0.0113653	2	1	6.40728
7	FWD	AVFRyhat3	0.0110776	2	1	6.45283
1	Stim	AVFRyhat3	1.01e-07	1	1	28.3613
2	Stim	AVFRyhat3	0.0453931	2	1	4.00398
3	Stim	AVFRyhat3	0.00802104	1	1	7.02877
4	Stim	AVFRyhat3	0.00152364	1	1	10.0498
5	Stim	AVFRyhat3	0.000611983	2	1	11.7392
6	Stim	AVFRyhat3	2.01e-05	1	1	18.1801
7	Stim	AVFRyhat3	0.000299856	1	1	13.0713
1	StimD	AVFRyhat3	0.00209402	1	1	9.46524
2	StimD	AVFRyhat3	0.247275	1	1	1.33863
3	StimD	AVFRyhat3	0.127063	1	1	2.32802
4	StimD	AVFRyhat3	0.0670272	1	1	3.35436
5	StimD	AVFRyhat3	2.35e-11	2	1	44.6579
6	StimD	AVFRyhat3	0.0137806	1	1	6.06604
7	StimD	AVFRyhat3	0.0366996	1	1	4.3643
1	bhv	BAGLconnFrom	0.153422	3	3	5.2645
2	bhv	BAGLconnFrom	0.852213	1	3	0.788512
3	bhv	BAGLconnFrom	0.86671	1	3	0.727532
4	bhv	BAGLconnFrom	0.133764	3	3	5.58289
5	bhv	BAGLconnFrom	0.00836444	3	3	11.7308
6	bhv	BAGLconnFrom	0	3	3	268.186
7	bhv	BAGLconnFrom	0.760397	3	3	1.16921
1	FWD	BAGLconnFrom	0.455954	2	1	0.555808
2	FWD	BAGLconnFrom	0.374551	1	1	0.788512
3	FWD	BAGLconnFrom	0.393684	1	1	0.727532
4	FWD	BAGLconnFrom	0.364824	2	1	0.821219
5	FWD	BAGLconnFrom	0.0697824	2	1	3.28813
6	FWD	BAGLconnFrom	0	2	1	108.096
7	FWD	BAGLconnFrom	0.390819	2	1	0.736392
1	Stim	BAGLconnFrom	0.3172	2	1	1.00046
2	Stim	BAGLconnFrom	0.316951	2	1	1.00149
3	Stim	BAGLconnFrom	0.31698	2	1	1.00137
4	Stim	BAGLconnFrom	0.157093	2	1	2.00198
5	Stim	BAGLconnFrom	0.025115	2	1	5.01594
6	Stim	BAGLconnFrom	0	2	1	306.713
7	Stim	BAGLconnFrom	0.31743	1	1	0.999505
1	StimDetailed	BAGLconnFrom	0.563378	1	1	0.33389
2	StimDetailed	BAGLconnFrom	0.56322	1	1	0.33416
3	StimDetailed	BAGLconnFrom	0.56468	1	1	0.331666
4	StimDetailed	BAGLconnFrom	0.413676	1	1	0.66821
5	StimDetailed	BAGLconnFrom	0.196332	1	1	1.66945
6	StimDetailed	BAGLconnFrom	0	1	1	102.339
7	StimDetailed	BAGLconnFrom	0.563477	1	1	0.333719
1	bhv	BAGLconnFrom3	0.0354568	3	3	8.57827
2	bhv	BAGLconnFrom3	4.44e-16	1	3	74.5805
3	bhv	BAGLconnFrom3	0	3	3	785.809
4	bhv	BAGLconnFrom3	0	3	3	315.09
5	bhv	BAGLconnFrom3	0	1	3	306.579
6	bhv	BAGLconnFrom3	0	1	3	726.775
7	bhv	BAGLconnFrom3	0	1	3	125.607
1	FWD	BAGLconnFrom3	0.174965	2	1	1.83988
2	FWD	BAGLconnFrom3	3.19e-12	1	1	48.5711
3	FWD	BAGLconnFrom3	0	2	1	784.093
4	FWD	BAGLconnFrom3	0	2	1	312.363
5	FWD	BAGLconnFrom3	0	1	1	253.808
6	FWD	BAGLconnFrom3	0	1	1	378.562
7	FWD	BAGLconnFrom3	0	1	1	90.6684
1	Stim	BAGLconnFrom3	0.0687851	2	1	3.31178
2	Stim	BAGLconnFrom3	9.64e-11	2	1	41.8922
3	Stim	BAGLconnFrom3	0	1	1	77.1828
4	Stim	BAGLconnFrom3	0	2	1	124.918
5	Stim	BAGLconnFrom3	0	2	1	420.047
6	Stim	BAGLconnFrom3	0	2	1	136.838
7	Stim	BAGLconnFrom3	0	2	1	511.749
1	StimDetailed	BAGLconnFrom3	0	1	1	76.3616
2	StimDetailed	BAGLconnFrom3	0.000184971	1	1	13.9779
3	StimDetailed	BAGLconnFrom3	3.35e-13	1	1	52.9901
4	StimDetailed	BAGLconnFrom3	0	1	1	444.136
5	StimDetailed	BAGLconnFrom3	0	2	1	853.788
6	StimDetailed	BAGLconnFrom3	0	1	1	111.757
7	StimDetailed	BAGLconnFrom3	0	1	1	405.762
1	bhv	BAGLconnFromNeg	0.069563	3	3	7.07443
2	bhv	BAGLconnFromNeg	NaN	1	3	NaN
3	bhv	BAGLconnFromNeg	NaN	1	3	NaN
4	bhv	BAGLconnFromNeg	NaN	1	3	NaN
5	bhv	BAGLconnFromNeg	5.45e-09	2	3	41.3718
6	bhv	BAGLconnFromNeg	NaN	1	3	NaN
7	bhv	BAGLconnFromNeg	NaN	1	3	NaN
1	FWD	BAGLconnFromNeg	0.441856	2	1	0.591456
2	FWD	BAGLconnFromNeg	NaN	1	1	NaN
3	FWD	BAGLconnFromNeg	NaN	1	1	NaN
4	FWD	BAGLconnFromNeg	NaN	1	1	NaN
5	FWD	BAGLconnFromNeg	0.160333	2	1	1.97108
6	FWD	BAGLconnFromNeg	NaN	1	1	NaN
7	FWD	BAGLconnFromNeg	NaN	1	1	NaN
1	Stim	BAGLconnFromNeg	5.28e-07	1	1	25.1574
2	Stim	BAGLconnFromNeg	NaN	1	1	NaN
3	Stim	BAGLconnFromNeg	NaN	1	1	NaN
4	Stim	BAGLconnFromNeg	NaN	1	1	NaN
5	Stim	BAGLconnFromNeg	0.0829145	1	1	3.00683
6	Stim	BAGLconnFromNeg	NaN	1	1	NaN
7	Stim	BAGLconnFromNeg	NaN	1	1	NaN
5	StimDetailed	BAGLconnFromNeg	0.317127	1	1	1.00076
7	StimDetailed	BAGLconnFromNeg	NaN	1	1	NaN
1	bhv	BAGLconnFromNeg3	3.59e-13	3	3	61.0019
2	bhv	BAGLconnFromNeg3	NaN	1	3	NaN
3	bhv	BAGLconnFromNeg3	NaN	1	3	NaN
4	bhv	BAGLconnFromNeg3	NaN	1	3	NaN
5	bhv	BAGLconnFromNeg3	NaN	1	3	NaN
6	bhv	BAGLconnFromNeg3	NaN	1	3	NaN
7	bhv	BAGLconnFromNeg3	NaN	1	3	NaN
1	FWD	BAGLconnFromNeg3	4.11e-13	2	1	52.5879
2	FWD	BAGLconnFromNeg3	NaN	1	1	NaN
3	FWD	BAGLconnFromNeg3	NaN	1	1	NaN
4	FWD	BAGLconnFromNeg3	NaN	1	1	NaN
5	FWD	BAGLconnFromNeg3	NaN	1	1	NaN
6	FWD	BAGLconnFromNeg3	NaN	1	1	NaN
7	FWD	BAGLconnFromNeg3	NaN	1	1	NaN
1	Stim	BAGLconnFromNeg3	0	1	1	117.732
2	Stim	BAGLconnFromNeg3	NaN	1	1	NaN
3	Stim	BAGLconnFromNeg3	NaN	1	1	NaN
4	Stim	BAGLconnFromNeg3	NaN	1	1	NaN
5	Stim	BAGLconnFromNeg3	NaN	1	1	NaN
6	Stim	BAGLconnFromNeg3	NaN	1	1	NaN
7	Stim	BAGLconnFromNeg3	NaN	1	1	NaN
5	StimDetailed	BAGLconnFromNeg3	NaN	1	1	NaN
7	StimDetailed	BAGLconnFromNeg3	NaN	1	1	NaN
1	bhv	BAGLconnFromPos	0.153422	3	3	5.2645
2	bhv	BAGLconnFromPos	0.852213	1	3	0.788512
3	bhv	BAGLconnFromPos	0.86671	1	3	0.727532
4	bhv	BAGLconnFromPos	0.133764	3	3	5.58289
5	bhv	BAGLconnFromPos	6.9e-05	3	3	21.8832
6	bhv	BAGLconnFromPos	0	3	3	268.186
7	bhv	BAGLconnFromPos	0.760397	3	3	1.16921
1	FWD	BAGLconnFromPos	0.455954	2	1	0.555808
2	FWD	BAGLconnFromPos	0.374551	1	1	0.788512
3	FWD	BAGLconnFromPos	0.393684	1	1	0.727532
4	FWD	BAGLconnFromPos	0.364824	2	1	0.821219
5	FWD	BAGLconnFromPos	0.0318309	2	1	4.60758
6	FWD	BAGLconnFromPos	0	2	1	108.096
7	FWD	BAGLconnFromPos	0.390819	2	1	0.736392
1	Stim	BAGLconnFromPos	0.3172	2	1	1.00046
2	Stim	BAGLconnFromPos	0.316951	2	1	1.00149
3	Stim	BAGLconnFromPos	0.31698	2	1	1.00137
4	Stim	BAGLconnFromPos	0.157093	2	1	2.00198
5	Stim	BAGLconnFromPos	0.00802128	2	1	7.02872
6	Stim	BAGLconnFromPos	0	2	1	306.713
7	Stim	BAGLconnFromPos	0.31743	1	1	0.999505
1	StimDetailed	BAGLconnFromPos	0.563378	1	1	0.33389
2	StimDetailed	BAGLconnFromPos	0.56322	1	1	0.33416
3	StimDetailed	BAGLconnFromPos	0.56468	1	1	0.331666
4	StimDetailed	BAGLconnFromPos	0.413676	1	1	0.66821
5	StimDetailed	BAGLconnFromPos	0.126141	1	1	2.33936
6	StimDetailed	BAGLconnFromPos	0	1	1	102.339
7	StimDetailed	BAGLconnFromPos	0.563477	1	1	0.333719
1	bhv	BAGLconnFromPos3	0.530963	3	3	2.20501
2	bhv	BAGLconnFromPos3	4.44e-16	1	3	74.5805
3	bhv	BAGLconnFromPos3	0	3	3	785.809
4	bhv	BAGLconnFromPos3	0	3	3	315.09
5	bhv	BAGLconnFromPos3	0	1	3	306.579
6	bhv	BAGLconnFromPos3	0	1	3	726.775
7	bhv	BAGLconnFromPos3	0	1	3	125.607
1	FWD	BAGLconnFromPos3	0.36935	2	1	0.805851
2	FWD	BAGLconnFromPos3	3.19e-12	1	1	48.5711
3	FWD	BAGLconnFromPos3	0	2	1	784.093
4	FWD	BAGLconnFromPos3	0	2	1	312.363
5	FWD	BAGLconnFromPos3	0	1	1	253.808
6	FWD	BAGLconnFromPos3	0	1	1	378.562
7	FWD	BAGLconnFromPos3	0	1	1	90.6684
1	Stim	BAGLconnFromPos3	0.00685699	2	1	7.31005
2	Stim	BAGLconnFromPos3	9.64e-11	2	1	41.8922
3	Stim	BAGLconnFromPos3	0	1	1	77.1828
4	Stim	BAGLconnFromPos3	0	2	1	124.918
5	Stim	BAGLconnFromPos3	0	2	1	420.047
6	Stim	BAGLconnFromPos3	0	2	1	136.838
7	Stim	BAGLconnFromPos3	0	2	1	511.749
1	StimDetailed	BAGLconnFromPos3	0	1	1	82.6154
2	StimDetailed	BAGLconnFromPos3	0.000184971	1	1	13.9779
3	StimDetailed	BAGLconnFromPos3	3.35e-13	1	1	52.9901
4	StimDetailed	BAGLconnFromPos3	0	1	1	444.136
5	StimDetailed	BAGLconnFromPos3	0	2	1	853.788
6	StimDetailed	BAGLconnFromPos3	0	1	1	111.757
7	StimDetailed	BAGLconnFromPos3	0	1	1	405.762
1	bhv	BAGLconnTo	0.153422	3	3	5.2645
2	bhv	BAGLconnTo	0.852213	1	3	0.788512
3	bhv	BAGLconnTo	0.86671	1	3	0.727532
4	bhv	BAGLconnTo	0.00701603	3	3	12.1099
5	bhv	BAGLconnTo	0.00420126	3	3	13.2113
6	bhv	BAGLconnTo	0	3	3	91.4508
7	bhv	BAGLconnTo	0.760397	3	3	1.16921
1	FWD	BAGLconnTo	0.455954	2	1	0.555808
2	FWD	BAGLconnTo	0.374551	1	1	0.788512
3	FWD	BAGLconnTo	0.393684	1	1	0.727532
4	FWD	BAGLconnTo	0.521763	2	1	0.410406
5	FWD	BAGLconnTo	0.104907	2	1	2.62931
6	FWD	BAGLconnTo	3.02e-09	2	1	35.171
7	FWD	BAGLconnTo	0.390819	2	1	0.736392
1	Stim	BAGLconnTo	0.3172	2	1	1.00046
2	Stim	BAGLconnTo	0.316951	2	1	1.00149
3	Stim	BAGLconnTo	0.31698	2	1	1.00137
4	Stim	BAGLconnTo	0.317191	2	1	1.0005
5	Stim	BAGLconnTo	0.0452063	2	1	4.01093
6	Stim	BAGLconnTo	0	2	1	99.7945
7	Stim	BAGLconnTo	0.31743	1	1	0.999505
1	StimDetailed	BAGLconnTo	0.563378	1	1	0.33389
2	StimDetailed	BAGLconnTo	0.56322	1	1	0.33416
3	StimDetailed	BAGLconnTo	0.56468	1	1	0.331666
4	StimDetailed	BAGLconnTo	0.563349	1	1	0.333939
5	StimDetailed	BAGLconnTo	0.247926	1	1	1.33495
6	StimDetailed	BAGLconnTo	7.91e-09	1	1	33.2978
7	StimDetailed	BAGLconnTo	0.563477	1	1	0.333719
1	bhv	BAGLconnTo3	0	3	3	82.7776
2	bhv	BAGLconnTo3	0.852213	1	3	0.788512
3	bhv	BAGLconnTo3	1.49e-07	1	3	34.5918
4	bhv	BAGLconnTo3	0	3	3	344.167
5	bhv	BAGLconnTo3	0	1	3	469.548
6	bhv	BAGLconnTo3	0	1	3	1256.71
7	bhv	BAGLconnTo3	0	3	3	174.567
1	FWD	BAGLconnTo3	1.68e-14	2	1	58.881
2	FWD	BAGLconnTo3	0.374551	1	1	0.788512
3	FWD	BAGLconnTo3	2.54e-08	1	1	31.0332
4	FWD	BAGLconnTo3	0	2	1	342.826
5	FWD	BAGLconnTo3	0	1	1	449.559
6	FWD	BAGLconnTo3	0	1	1	756.995
7	FWD	BAGLconnTo3	0	2	1	173.956
1	Stim	BAGLconnTo3	0.403364	1	1	0.698274
2	Stim	BAGLconnTo3	0.316951	2	1	1.00149
3	Stim	BAGLconnTo3	0.236329	1	1	1.40236
4	Stim	BAGLconnTo3	0.00352469	2	1	8.51377
5	Stim	BAGLconnTo3	0	2	1	659.101
6	Stim	BAGLconnTo3	2.34e-09	2	1	35.6684
7	Stim	BAGLconnTo3	0	2	1	130.394
1	StimDetailed	BAGLconnTo3	4.44e-13	1	1	52.4367
2	StimDetailed	BAGLconnTo3	0.56322	1	1	0.33416
3	StimDetailed	BAGLconnTo3	0.00449006	1	1	8.07417
4	StimDetailed	BAGLconnTo3	0	1	1	109.545
5	StimDetailed	BAGLconnTo3	0	2	1	560.745
6	StimDetailed	BAGLconnTo3	0.0109112	1	1	6.47972
7	StimDetailed	BAGLconnTo3	1.67e-10	1	1	40.8201
1	bhv	BAGLconnToNeg	0.000985192	3	3	16.2978
2	bhv	BAGLconnToNeg	NaN	1	3	NaN
3	bhv	BAGLconnToNeg	NaN	1	3	NaN
4	bhv	BAGLconnToNeg	NaN	1	3	NaN
5	bhv	BAGLconnToNeg	4.99e-10	3	3	46.2632
6	bhv	BAGLconnToNeg	NaN	1	3	NaN
7	bhv	BAGLconnToNeg	2.04e-10	1	3	48.0913
1	FWD	BAGLconnToNeg	0.00247511	2	1	9.1589
2	FWD	BAGLconnToNeg	NaN	1	1	NaN
3	FWD	BAGLconnToNeg	NaN	1	1	NaN
4	FWD	BAGLconnToNeg	NaN	1	1	NaN
5	FWD	BAGLconnToNeg	3.86e-10	2	1	39.1812
6	FWD	BAGLconnToNeg	NaN	1	1	NaN
7	FWD	BAGLconnToNeg	0.111068	1	1	2.53896
1	Stim	BAGLconnToNeg	4.6e-12	1	1	47.8524
2	Stim	BAGLconnToNeg	NaN	1	1	NaN
3	Stim	BAGLconnToNeg	NaN	1	1	NaN
4	Stim	BAGLconnToNeg	NaN	1	1	NaN
5	Stim	BAGLconnToNeg	2.79e-10	1	1	39.8129
6	Stim	BAGLconnToNeg	NaN	1	1	NaN
7	Stim	BAGLconnToNeg	3.37e-08	2	1	30.4827
5	StimDetailed	BAGLconnToNeg	0.0643163	1	1	3.42243
5	StimDetailed	BAGLconnToNeg	0.0643163	1	1	3.42243
7	StimDetailed	BAGLconnToNeg	0	2	1	91.2972
7	StimDetailed	BAGLconnToNeg	0	2	1	91.2972
1	bhv	BAGLconnToNeg3	1.04e-12	3	3	58.8332
2	bhv	BAGLconnToNeg3	NaN	1	3	NaN
3	bhv	BAGLconnToNeg3	NaN	1	3	NaN
4	bhv	BAGLconnToNeg3	NaN	1	3	NaN
5	bhv	BAGLconnToNeg3	8.62e-14	4	3	63.9024
6	bhv	BAGLconnToNeg3	NaN	1	3	NaN
7	bhv	BAGLconnToNeg3	NaN	1	3	NaN
1	FWD	BAGLconnToNeg3	1.2e-12	2	1	50.4795
2	FWD	BAGLconnToNeg3	NaN	1	1	NaN
3	FWD	BAGLconnToNeg3	NaN	1	1	NaN
4	FWD	BAGLconnToNeg3	NaN	1	1	NaN
5	FWD	BAGLconnToNeg3	0.010248	2	1	6.59127
6	FWD	BAGLconnToNeg3	NaN	1	1	NaN
7	FWD	BAGLconnToNeg3	NaN	1	1	NaN
1	Stim	BAGLconnToNeg3	0	1	1	118.847
2	Stim	BAGLconnToNeg3	NaN	1	1	NaN
3	Stim	BAGLconnToNeg3	NaN	1	1	NaN
4	Stim	BAGLconnToNeg3	NaN	1	1	NaN
5	Stim	BAGLconnToNeg3	0.00153467	2	1	10.0365
6	Stim	BAGLconnToNeg3	NaN	1	1	NaN
7	Stim	BAGLconnToNeg3	NaN	1	1	NaN
5	StimDetailed	BAGLconnToNeg3	3.99e-08	2	1	30.1552
5	StimDetailed	BAGLconnToNeg3	3.99e-08	2	1	30.1552
7	StimDetailed	BAGLconnToNeg3	NaN	1	1	NaN
7	StimDetailed	BAGLconnToNeg3	NaN	1	1	NaN
1	bhv	BAGLconnToPos	0.153422	3	3	5.2645
2	bhv	BAGLconnToPos	0.852213	1	3	0.788512
3	bhv	BAGLconnToPos	0.86671	1	3	0.727532
4	bhv	BAGLconnToPos	0.00701603	3	3	12.1099
5	bhv	BAGLconnToPos	1.19e-11	3	3	53.8781
6	bhv	BAGLconnToPos	0	3	3	91.4508
7	bhv	BAGLconnToPos	0.760397	3	3	1.16921
1	FWD	BAGLconnToPos	0.455954	2	1	0.555808
2	FWD	BAGLconnToPos	0.374551	1	1	0.788512
3	FWD	BAGLconnToPos	0.393684	1	1	0.727532
4	FWD	BAGLconnToPos	0.521763	2	1	0.410406
5	FWD	BAGLconnToPos	0.0208034	2	1	5.34319
6	FWD	BAGLconnToPos	3.02e-09	2	1	35.171
7	FWD	BAGLconnToPos	0.390819	2	1	0.736392
1	Stim	BAGLconnToPos	0.3172	2	1	1.00046
2	Stim	BAGLconnToPos	0.316951	2	1	1.00149
3	Stim	BAGLconnToPos	0.31698	2	1	1.00137
4	Stim	BAGLconnToPos	0.317191	2	1	1.0005
5	Stim	BAGLconnToPos	8.3e-07	2	1	24.2866
6	Stim	BAGLconnToPos	0	2	1	99.7945
7	Stim	BAGLconnToPos	0.31743	1	1	0.999505
1	StimDetailed	BAGLconnToPos	0.563378	1	1	0.33389
2	StimDetailed	BAGLconnToPos	0.56322	1	1	0.33416
3	StimDetailed	BAGLconnToPos	0.56468	1	1	0.331666
4	StimDetailed	BAGLconnToPos	0.563349	1	1	0.333939
5	StimDetailed	BAGLconnToPos	0.00446751	1	1	8.0833
6	StimDetailed	BAGLconnToPos	7.91e-09	1	1	33.2978
7	StimDetailed	BAGLconnToPos	0.563477	1	1	0.333719
1	bhv	BAGLconnToPos3	3.33e-16	3	3	75.1148
2	bhv	BAGLconnToPos3	0.852213	1	3	0.788512
3	bhv	BAGLconnToPos3	1.49e-07	1	3	34.5918
4	bhv	BAGLconnToPos3	0	3	3	344.167
5	bhv	BAGLconnToPos3	0	1	3	469.548
6	bhv	BAGLconnToPos3	0	1	3	1256.71
7	bhv	BAGLconnToPos3	0	3	3	174.567
1	FWD	BAGLconnToPos3	6.11e-15	2	1	60.8514
2	FWD	BAGLconnToPos3	0.374551	1	1	0.788512
3	FWD	BAGLconnToPos3	2.54e-08	1	1	31.0332
4	FWD	BAGLconnToPos3	0	2	1	342.826
5	FWD	BAGLconnToPos3	0	1	1	449.559
6	FWD	BAGLconnToPos3	0	1	1	756.995
7	FWD	BAGLconnToPos3	0	2	1	173.956
1	Stim	BAGLconnToPos3	0.482755	2	1	0.492633
2	Stim	BAGLconnToPos3	0.316951	2	1	1.00149
3	Stim	BAGLconnToPos3	0.236329	1	1	1.40236
4	Stim	BAGLconnToPos3	0.00352469	2	1	8.51377
5	Stim	BAGLconnToPos3	0	2	1	659.101
6	Stim	BAGLconnToPos3	2.34e-09	2	1	35.6684
7	Stim	BAGLconnToPos3	0	2	1	130.394
1	StimDetailed	BAGLconnToPos3	3.11e-15	1	1	62.1639
2	StimDetailed	BAGLconnToPos3	0.56322	1	1	0.33416
3	StimDetailed	BAGLconnToPos3	0.00449006	1	1	8.07417
4	StimDetailed	BAGLconnToPos3	0	1	1	109.545
5	StimDetailed	BAGLconnToPos3	0	2	1	560.745
6	StimDetailed	BAGLconnToPos3	0.0109112	1	1	6.47972
7	StimDetailed	BAGLconnToPos3	1.67e-10	1	1	40.8201
1	bhv	BAGLyhat	0	3	3	150.097
2	bhv	BAGLyhat	0	1	3	246.456
3	bhv	BAGLyhat	0	3	3	1205.01
4	bhv	BAGLyhat	0	3	3	401.62
5	bhv	BAGLyhat	0	1	3	119.009
6	bhv	BAGLyhat	5.92e-13	3	3	59.9842
7	bhv	BAGLyhat	0	1	3	85.9636
1	FWD	BAGLyhat	0.0825477	2	1	3.01401
2	FWD	BAGLyhat	0	2	1	130.339
3	FWD	BAGLyhat	0	2	1	1091.56
4	FWD	BAGLyhat	0	2	1	327.112
5	FWD	BAGLyhat	5e-15	2	1	61.2646
6	FWD	BAGLyhat	0.000591953	2	1	11.8011
7	FWD	BAGLyhat	1.82e-10	2	1	40.6502
1	Stim	BAGLyhat	1.8e-09	2	1	36.1802
2	Stim	BAGLyhat	4.44e-16	2	1	66.0509
3	Stim	BAGLyhat	0.000431215	2	1	12.3918
4	Stim	BAGLyhat	0	2	1	214.551
5	Stim	BAGLyhat	0	2	1	681.792
6	Stim	BAGLyhat	0	2	1	715.122
7	Stim	BAGLyhat	0	2	1	203.508
1	StimDetailed	BAGLyhat	0	1	1	108.988
2	StimDetailed	BAGLyhat	0.0280083	1	1	4.82756
3	StimDetailed	BAGLyhat	0	1	1	170.622
4	StimDetailed	BAGLyhat	0	1	1	495.184
5	StimDetailed	BAGLyhat	0	1	1	468.73
6	StimDetailed	BAGLyhat	0	1	1	522.509
7	StimDetailed	BAGLyhat	0	1	1	394.984
1	bhv	BAGLyhat3	1.57e-14	1	3	67.3678
2	bhv	BAGLyhat3	6.66e-16	4	3	73.7876
3	bhv	BAGLyhat3	0	1	3	106.909
4	bhv	BAGLyhat3	0.000120873	3	3	20.711
5	bhv	BAGLyhat3	0	4	3	101.535
6	bhv	BAGLyhat3	0	1	3	132.938
7	bhv	BAGLyhat3	0	1	3	97.0404
1	FWD	BAGLyhat3	1.44e-14	1	1	59.1706
2	FWD	BAGLyhat3	0.00141116	2	1	10.1912
3	FWD	BAGLyhat3	0.190523	1	1	1.71357
4	FWD	BAGLyhat3	0.445287	2	1	0.582621
5	FWD	BAGLyhat3	0.798675	2	1	0.0650565
6	FWD	BAGLyhat3	0	1	1	123.083
7	FWD	BAGLyhat3	1.69e-11	1	1	45.2981
1	Stim	BAGLyhat3	6.88e-15	2	1	60.6274
2	Stim	BAGLyhat3	0.00461641	2	1	8.0239
3	Stim	BAGLyhat3	1.11e-16	2	1	69.0446
4	Stim	BAGLyhat3	0	2	1	82.2187
5	Stim	BAGLyhat3	1.25e-11	2	1	45.8975
6	Stim	BAGLyhat3	0	2	1	79.9768
7	Stim	BAGLyhat3	0	2	1	94.2924
1	StimDetailed	BAGLyhat3	0	2	1	181.662
2	StimDetailed	BAGLyhat3	0.998059	1	1	5.92e-06
3	StimDetailed	BAGLyhat3	0	2	1	208.46
4	StimDetailed	BAGLyhat3	0	2	1	246.33
5	StimDetailed	BAGLyhat3	0	2	1	137.901
6	StimDetailed	BAGLyhat3	0	2	1	239.693
7	StimDetailed	BAGLyhat3	0	2	1	265.92
1	bhv	BAGRconnFrom	0.153422	3	3	5.2645
2	bhv	BAGRconnFrom	0.852213	1	3	0.788512
3	bhv	BAGRconnFrom	0.86671	1	3	0.727532
4	bhv	BAGRconnFrom	0.133764	3	3	5.58289
5	bhv	BAGRconnFrom	0.00420126	3	3	13.2113
6	bhv	BAGRconnFrom	0	3	3	102.627
7	bhv	BAGRconnFrom	0.760397	3	3	1.16921
1	FWD	BAGRconnFrom	0.455954	2	1	0.555808
2	FWD	BAGRconnFrom	0.374551	1	1	0.788512
3	FWD	BAGRconnFrom	0.393684	1	1	0.727532
4	FWD	BAGRconnFrom	0.364824	2	1	0.821219
5	FWD	BAGRconnFrom	0.104907	2	1	2.62931
6	FWD	BAGRconnFrom	3.33e-10	2	1	39.4693
7	FWD	BAGRconnFrom	0.390819	2	1	0.736392
1	Stim	BAGRconnFrom	0.3172	2	1	1.00046
2	Stim	BAGRconnFrom	0.316951	2	1	1.00149
3	Stim	BAGRconnFrom	0.31698	2	1	1.00137
4	Stim	BAGRconnFrom	0.157093	2	1	2.00198
5	Stim	BAGRconnFrom	0.0452063	2	1	4.01093
6	Stim	BAGRconnFrom	0	2	1	111.991
7	Stim	BAGRconnFrom	0.31743	1	1	0.999505
1	StimDetailed	BAGRconnFrom	0.563378	1	1	0.33389
2	StimDetailed	BAGRconnFrom	0.56322	1	1	0.33416
3	StimDetailed	BAGRconnFrom	0.56468	1	1	0.331666
4	StimDetailed	BAGRconnFrom	0.413676	1	1	0.66821
5	StimDetailed	BAGRconnFrom	0.247926	1	1	1.33495
6	StimDetailed	BAGRconnFrom	9.79e-10	1	1	37.3672
7	StimDetailed	BAGRconnFrom	0.563477	1	1	0.333719
1	bhv	BAGRconnFrom3	7.59e-08	3	3	35.9716
2	bhv	BAGRconnFrom3	0.861703	1	3	0.748663
3	bhv	BAGRconnFrom3	0	3	3	798.037
4	bhv	BAGRconnFrom3	0	3	3	394.862
5	bhv	BAGRconnFrom3	0	1	3	292.643
6	bhv	BAGRconnFrom3	0	1	3	673.691
7	bhv	BAGRconnFrom3	0	1	3	80.293
1	FWD	BAGRconnFrom3	1.5e-06	2	1	23.1447
2	FWD	BAGRconnFrom3	0.865917	1	1	0.0285092
3	FWD	BAGRconnFrom3	0	2	1	796.92
4	FWD	BAGRconnFrom3	0	2	1	391.689
5	FWD	BAGRconnFrom3	0	1	1	239.578
6	FWD	BAGRconnFrom3	0	1	1	330.378
7	FWD	BAGRconnFrom3	1.07e-13	1	1	55.2284
1	Stim	BAGRconnFrom3	1.44e-15	1	1	63.7773
2	Stim	BAGRconnFrom3	0.156888	2	1	2.00397
3	Stim	BAGRconnFrom3	0	1	1	83.9665
4	Stim	BAGRconnFrom3	0	2	1	85.081
5	Stim	BAGRconnFrom3	0	2	1	404.942
6	Stim	BAGRconnFrom3	0	2	1	118.746
7	Stim	BAGRconnFrom3	0	2	1	573.388
1	StimDetailed	BAGRconnFrom3	1.56e-07	1	1	27.5182
2	StimDetailed	BAGRconnFrom3	0.413522	1	1	0.668652
3	StimDetailed	BAGRconnFrom3	1.82e-12	1	1	49.6679
4	StimDetailed	BAGRconnFrom3	0	1	1	398.255
5	StimDetailed	BAGRconnFrom3	0	2	1	869.636
6	StimDetailed	BAGRconnFrom3	0	1	1	141.235
7	StimDetailed	BAGRconnFrom3	0	1	1	425.506
1	bhv	BAGRconnFromNeg	0.0444292	3	3	8.07789
2	bhv	BAGRconnFromNeg	NaN	1	3	NaN
3	bhv	BAGRconnFromNeg	NaN	1	3	NaN
4	bhv	BAGRconnFromNeg	NaN	1	3	NaN
5	bhv	BAGRconnFromNeg	6.26e-12	2	3	55.1875
6	bhv	BAGRconnFromNeg	NaN	1	3	NaN
7	bhv	BAGRconnFromNeg	NaN	1	3	NaN
1	FWD	BAGRconnFromNeg	0.266248	2	1	1.23597
2	FWD	BAGRconnFromNeg	NaN	1	1	NaN
3	FWD	BAGRconnFromNeg	NaN	1	1	NaN
4	FWD	BAGRconnFromNeg	NaN	1	1	NaN
5	FWD	BAGRconnFromNeg	0.104907	2	1	2.62931
6	FWD	BAGRconnFromNeg	NaN	1	1	NaN
7	FWD	BAGRconnFromNeg	NaN	1	1	NaN
1	Stim	BAGRconnFromNeg	1.25e-07	1	1	27.9379
2	Stim	BAGRconnFromNeg	NaN	1	1	NaN
3	Stim	BAGRconnFromNeg	NaN	1	1	NaN
4	Stim	BAGRconnFromNeg	NaN	1	1	NaN
5	Stim	BAGRconnFromNeg	0.0452063	1	1	4.01093
6	Stim	BAGRconnFromNeg	NaN	1	1	NaN
7	Stim	BAGRconnFromNeg	NaN	1	1	NaN
5	StimDetailed	BAGRconnFromNeg	0.247926	1	1	1.33495
7	StimDetailed	BAGRconnFromNeg	NaN	1	1	NaN
1	bhv	BAGRconnFromNeg3	3.33e-13	3	3	61.1542
2	bhv	BAGRconnFromNeg3	NaN	1	3	NaN
3	bhv	BAGRconnFromNeg3	NaN	1	3	NaN
4	bhv	BAGRconnFromNeg3	NaN	1	3	NaN
5	bhv	BAGRconnFromNeg3	NaN	1	3	NaN
6	bhv	BAGRconnFromNeg3	NaN	1	3	NaN
7	bhv	BAGRconnFromNeg3	NaN	1	3	NaN
1	FWD	BAGRconnFromNeg3	5.58e-13	2	1	51.9899
2	FWD	BAGRconnFromNeg3	NaN	1	1	NaN
3	FWD	BAGRconnFromNeg3	NaN	1	1	NaN
4	FWD	BAGRconnFromNeg3	NaN	1	1	NaN
5	FWD	BAGRconnFromNeg3	NaN	1	1	NaN
6	FWD	BAGRconnFromNeg3	NaN	1	1	NaN
7	FWD	BAGRconnFromNeg3	NaN	1	1	NaN
1	Stim	BAGRconnFromNeg3	0	1	1	116.62
2	Stim	BAGRconnFromNeg3	NaN	1	1	NaN
3	Stim	BAGRconnFromNeg3	NaN	1	1	NaN
4	Stim	BAGRconnFromNeg3	NaN	1	1	NaN
5	Stim	BAGRconnFromNeg3	NaN	1	1	NaN
6	Stim	BAGRconnFromNeg3	NaN	1	1	NaN
7	Stim	BAGRconnFromNeg3	NaN	1	1	NaN
5	StimDetailed	BAGRconnFromNeg3	NaN	1	1	NaN
7	StimDetailed	BAGRconnFromNeg3	NaN	1	1	NaN
1	bhv	BAGRconnFromPos	0.153422	3	3	5.2645
2	bhv	BAGRconnFromPos	0.852213	1	3	0.788512
3	bhv	BAGRconnFromPos	0.86671	1	3	0.727532
4	bhv	BAGRconnFromPos	0.133764	3	3	5.58289
5	bhv	BAGRconnFromPos	6.9e-05	3	3	21.8832
6	bhv	BAGRconnFromPos	0	3	3	102.627
7	bhv	BAGRconnFromPos	0.760397	3	3	1.16921
1	FWD	BAGRconnFromPos	0.455954	2	1	0.555808
2	FWD	BAGRconnFromPos	0.374551	1	1	0.788512
3	FWD	BAGRconnFromPos	0.393684	1	1	0.727532
4	FWD	BAGRconnFromPos	0.364824	2	1	0.821219
5	FWD	BAGRconnFromPos	0.0318309	2	1	4.60758
6	FWD	BAGRconnFromPos	3.33e-10	2	1	39.4693
7	FWD	BAGRconnFromPos	0.390819	2	1	0.736392
1	Stim	BAGRconnFromPos	0.3172	2	1	1.00046
2	Stim	BAGRconnFromPos	0.316951	2	1	1.00149
3	Stim	BAGRconnFromPos	0.31698	2	1	1.00137
4	Stim	BAGRconnFromPos	0.157093	2	1	2.00198
5	Stim	BAGRconnFromPos	0.00802128	2	1	7.02872
6	Stim	BAGRconnFromPos	0	2	1	111.991
7	Stim	BAGRconnFromPos	0.31743	1	1	0.999505
1	StimDetailed	BAGRconnFromPos	0.563378	1	1	0.33389
2	StimDetailed	BAGRconnFromPos	0.56322	1	1	0.33416
3	StimDetailed	BAGRconnFromPos	0.56468	1	1	0.331666
4	StimDetailed	BAGRconnFromPos	0.413676	1	1	0.66821
5	StimDetailed	BAGRconnFromPos	0.126141	1	1	2.33936
6	StimDetailed	BAGRconnFromPos	9.79e-10	1	1	37.3672
7	StimDetailed	BAGRconnFromPos	0.563477	1	1	0.333719
1	bhv	BAGRconnFromPos3	3.6e-06	3	3	28.0163
2	bhv	BAGRconnFromPos3	0.861703	1	3	0.748663
3	bhv	BAGRconnFromPos3	0	3	3	798.037
4	bhv	BAGRconnFromPos3	0	3	3	394.862
5	bhv	BAGRconnFromPos3	0	1	3	292.643
6	bhv	BAGRconnFromPos3	0	1	3	673.691
7	bhv	BAGRconnFromPos3	0	1	3	80.293
1	FWD	BAGRconnFromPos3	1.35e-07	2	1	27.7901
2	FWD	BAGRconnFromPos3	0.865917	1	1	0.0285092
3	FWD	BAGRconnFromPos3	0	2	1	796.92
4	FWD	BAGRconnFromPos3	0	2	1	391.689
5	FWD	BAGRconnFromPos3	0	1	1	239.578
6	FWD	BAGRconnFromPos3	0	1	1	330.378
7	FWD	BAGRconnFromPos3	1.07e-13	1	1	55.2284
1	Stim	BAGRconnFromPos3	1.84e-08	1	1	31.6515
2	Stim	BAGRconnFromPos3	0.156888	2	1	2.00397
3	Stim	BAGRconnFromPos3	0	1	1	83.9665
4	Stim	BAGRconnFromPos3	0	2	1	85.081
5	Stim	BAGRconnFromPos3	0	2	1	404.942
6	Stim	BAGRconnFromPos3	0	2	1	118.746
7	Stim	BAGRconnFromPos3	0	2	1	573.388
1	StimDetailed	BAGRconnFromPos3	6.48e-09	1	1	33.6864
2	StimDetailed	BAGRconnFromPos3	0.413522	1	1	0.668652
3	StimDetailed	BAGRconnFromPos3	1.82e-12	1	1	49.6679
4	StimDetailed	BAGRconnFromPos3	0	1	1	398.255
5	StimDetailed	BAGRconnFromPos3	0	2	1	869.636
6	StimDetailed	BAGRconnFromPos3	0	1	1	141.235
7	StimDetailed	BAGRconnFromPos3	0	1	1	425.506
1	bhv	BAGRconnTo	0.153422	3	3	5.2645
2	bhv	BAGRconnTo	0.852213	1	3	0.788512
3	bhv	BAGRconnTo	0.86671	1	3	0.727532
4	bhv	BAGRconnTo	0.00701603	3	3	12.1099
5	bhv	BAGRconnTo	0.00420126	3	3	13.2113
6	bhv	BAGRconnTo	0.821141	3	3	0.917755
7	bhv	BAGRconnTo	0.760397	3	3	1.16921
1	FWD	BAGRconnTo	0.455954	2	1	0.555808
2	FWD	BAGRconnTo	0.374551	1	1	0.788512
3	FWD	BAGRconnTo	0.393684	1	1	0.727532
4	FWD	BAGRconnTo	0.521763	2	1	0.410406
5	FWD	BAGRconnTo	0.104907	2	1	2.62931
6	FWD	BAGRconnTo	0.552443	2	1	0.352958
7	FWD	BAGRconnTo	0.390819	2	1	0.736392
1	Stim	BAGRconnTo	0.3172	2	1	1.00046
2	Stim	BAGRconnTo	0.316951	2	1	1.00149
3	Stim	BAGRconnTo	0.31698	2	1	1.00137
4	Stim	BAGRconnTo	0.317191	2	1	1.0005
5	Stim	BAGRconnTo	0.0452063	2	1	4.01093
6	Stim	BAGRconnTo	0.316951	2	1	1.00149
7	Stim	BAGRconnTo	0.31743	1	1	0.999505
1	StimDetailed	BAGRconnTo	0.563378	1	1	0.33389
2	StimDetailed	BAGRconnTo	0.56322	1	1	0.33416
3	StimDetailed	BAGRconnTo	0.56468	1	1	0.331666
4	StimDetailed	BAGRconnTo	0.563349	1	1	0.333939
5	StimDetailed	BAGRconnTo	0.247926	1	1	1.33495
6	StimDetailed	BAGRconnTo	0.56322	1	1	0.33416
7	StimDetailed	BAGRconnTo	0.563477	1	1	0.333719
1	bhv	BAGRconnTo3	2.37e-06	3	3	28.8871
2	bhv	BAGRconnTo3	0.852213	1	3	0.788512
3	bhv	BAGRconnTo3	0.0340426	1	3	8.66827
4	bhv	BAGRconnTo3	0	3	3	815.306
5	bhv	BAGRconnTo3	0	1	3	266.46
6	bhv	BAGRconnTo3	0	1	3	1313.3
7	bhv	BAGRconnTo3	0	3	3	232.601
1	FWD	BAGRconnTo3	2.15e-07	2	1	26.8949
2	FWD	BAGRconnTo3	0.374551	1	1	0.788512
3	FWD	BAGRconnTo3	0.00786282	1	1	7.06446
4	FWD	BAGRconnTo3	0	2	1	805.339
5	FWD	BAGRconnTo3	0	1	1	240.268
6	FWD	BAGRconnTo3	0	1	1	771.48
7	FWD	BAGRconnTo3	0	2	1	232.598
1	Stim	BAGRconnTo3	4.21e-08	1	1	30.0511
2	Stim	BAGRconnTo3	0.316951	2	1	1.00149
3	Stim	BAGRconnTo3	0.00737409	1	1	7.17951
4	Stim	BAGRconnTo3	0.308309	2	1	1.03791
5	Stim	BAGRconnTo3	0	2	1	640.891
6	Stim	BAGRconnTo3	1.96e-08	2	1	31.5352
7	Stim	BAGRconnTo3	0	2	1	174.778
1	StimDetailed	BAGRconnTo3	1.04e-08	1	1	32.7729
2	StimDetailed	BAGRconnTo3	0.56322	1	1	0.33416
3	StimDetailed	BAGRconnTo3	0.000628284	1	1	11.6903
4	StimDetailed	BAGRconnTo3	0	1	1	140.133
5	StimDetailed	BAGRconnTo3	0	2	1	599.809
6	StimDetailed	BAGRconnTo3	0.00691418	1	1	7.29513
7	StimDetailed	BAGRconnTo3	2.19e-14	1	1	58.3555
1	bhv	BAGRconnToNeg	0.000985192	3	3	16.2978
2	bhv	BAGRconnToNeg	NaN	1	3	NaN
3	bhv	BAGRconnToNeg	NaN	1	3	NaN
4	bhv	BAGRconnToNeg	NaN	1	3	NaN
5	bhv	BAGRconnToNeg	1.1e-13	4	3	63.4141
6	bhv	BAGRconnToNeg	NaN	1	3	NaN
7	bhv	BAGRconnToNeg	2.41e-14	1	3	66.4846
1	FWD	BAGRconnToNeg	0.00247511	2	1	9.1589
2	FWD	BAGRconnToNeg	NaN	1	1	NaN
3	FWD	BAGRconnToNeg	NaN	1	1	NaN
4	FWD	BAGRconnToNeg	NaN	1	1	NaN
5	FWD	BAGRconnToNeg	6.25e-06	2	1	20.4097
6	FWD	BAGRconnToNeg	NaN	1	1	NaN
7	FWD	BAGRconnToNeg	0.0232254	1	1	5.15157
1	Stim	BAGRconnToNeg	4.6e-12	1	1	47.8524
2	Stim	BAGRconnToNeg	NaN	1	1	NaN
3	Stim	BAGRconnToNeg	NaN	1	1	NaN
4	Stim	BAGRconnToNeg	NaN	1	1	NaN
5	Stim	BAGRconnToNeg	0.00403811	1	1	8.2666
6	Stim	BAGRconnToNeg	NaN	1	1	NaN
7	Stim	BAGRconnToNeg	5.66e-11	2	1	42.9348
5	StimDetailed	BAGRconnToNeg	0.711202	1	1	0.13708
5	StimDetailed	BAGRconnToNeg	0.711202	1	1	0.13708
7	StimDetailed	BAGRconnToNeg	0	2	1	128.592
7	StimDetailed	BAGRconnToNeg	0	2	1	128.592
1	bhv	BAGRconnToNeg3	3.59e-13	3	3	61.0019
2	bhv	BAGRconnToNeg3	NaN	1	3	NaN
3	bhv	BAGRconnToNeg3	NaN	1	3	NaN
4	bhv	BAGRconnToNeg3	NaN	1	3	NaN
5	bhv	BAGRconnToNeg3	2.48e-08	4	3	38.2716
6	bhv	BAGRconnToNeg3	NaN	1	3	NaN
7	bhv	BAGRconnToNeg3	NaN	1	3	NaN
1	FWD	BAGRconnToNeg3	4.11e-13	2	1	52.5879
2	FWD	BAGRconnToNeg3	NaN	1	1	NaN
3	FWD	BAGRconnToNeg3	NaN	1	1	NaN
4	FWD	BAGRconnToNeg3	NaN	1	1	NaN
5	FWD	BAGRconnToNeg3	0.0469395	2	1	3.94756
6	FWD	BAGRconnToNeg3	NaN	1	1	NaN
7	FWD	BAGRconnToNeg3	NaN	1	1	NaN
1	Stim	BAGRconnToNeg3	0	1	1	117.732
2	Stim	BAGRconnToNeg3	NaN	1	1	NaN
3	Stim	BAGRconnToNeg3	NaN	1	1	NaN
4	Stim	BAGRconnToNeg3	NaN	1	1	NaN
5	Stim	BAGRconnToNeg3	0.0142175	2	1	6.01094
6	Stim	BAGRconnToNeg3	NaN	1	1	NaN
7	Stim	BAGRconnToNeg3	NaN	1	1	NaN
5	StimDetailed	BAGRconnToNeg3	2.14e-05	2	1	18.0601
5	StimDetailed	BAGRconnToNeg3	2.14e-05	2	1	18.0601
7	StimDetailed	BAGRconnToNeg3	NaN	1	1	NaN
7	StimDetailed	BAGRconnToNeg3	NaN	1	1	NaN
1	bhv	BAGRconnToPos	0.153422	3	3	5.2645
2	bhv	BAGRconnToPos	0.852213	1	3	0.788512
3	bhv	BAGRconnToPos	0.86671	1	3	0.727532
4	bhv	BAGRconnToPos	0.00701603	3	3	12.1099
5	bhv	BAGRconnToPos	2.59e-12	3	3	56.983
6	bhv	BAGRconnToPos	0.821141	3	3	0.917755
7	bhv	BAGRconnToPos	0.760397	3	3	1.16921
1	FWD	BAGRconnToPos	0.455954	2	1	0.555808
2	FWD	BAGRconnToPos	0.374551	1	1	0.788512
3	FWD	BAGRconnToPos	0.393684	1	1	0.727532
4	FWD	BAGRconnToPos	0.521763	2	1	0.410406
5	FWD	BAGRconnToPos	0.00210472	2	1	9.45589
6	FWD	BAGRconnToPos	0.552443	2	1	0.352958
7	FWD	BAGRconnToPos	0.390819	2	1	0.736392
1	Stim	BAGRconnToPos	0.3172	2	1	1.00046
2	Stim	BAGRconnToPos	0.316951	2	1	1.00149
3	Stim	BAGRconnToPos	0.31698	2	1	1.00137
4	Stim	BAGRconnToPos	0.317191	2	1	1.0005
5	Stim	BAGRconnToPos	1.19e-05	2	1	19.1829
6	Stim	BAGRconnToPos	0.316951	2	1	1.00149
7	Stim	BAGRconnToPos	0.31743	1	1	0.999505
1	StimDetailed	BAGRconnToPos	0.563378	1	1	0.33389
2	StimDetailed	BAGRconnToPos	0.56322	1	1	0.33416
3	StimDetailed	BAGRconnToPos	0.56468	1	1	0.331666
4	StimDetailed	BAGRconnToPos	0.563349	1	1	0.333939
5	StimDetailed	BAGRconnToPos	0.0115114	1	1	6.38461
6	StimDetailed	BAGRconnToPos	0.56322	1	1	0.33416
7	StimDetailed	BAGRconnToPos	0.563477	1	1	0.333719
1	bhv	BAGRconnToPos3	1.84e-08	3	3	38.8775
2	bhv	BAGRconnToPos3	0.852213	1	3	0.788512
3	bhv	BAGRconnToPos3	0.0340426	1	3	8.66827
4	bhv	BAGRconnToPos3	0	3	3	815.306
5	bhv	BAGRconnToPos3	0	1	3	266.46
6	bhv	BAGRconnToPos3	0	1	3	1313.3
7	bhv	BAGRconnToPos3	0	3	3	232.601
1	FWD	BAGRconnToPos3	6.32e-08	2	1	29.2641
2	FWD	BAGRconnToPos3	0.374551	1	1	0.788512
3	FWD	BAGRconnToPos3	0.00786282	1	1	7.06446
4	FWD	BAGRconnToPos3	0	2	1	805.339
5	FWD	BAGRconnToPos3	0	1	1	240.268
6	FWD	BAGRconnToPos3	0	1	1	771.48
7	FWD	BAGRconnToPos3	0	2	1	232.598
1	Stim	BAGRconnToPos3	0.00186785	1	1	9.67507
2	Stim	BAGRconnToPos3	0.316951	2	1	1.00149
3	Stim	BAGRconnToPos3	0.00737409	1	1	7.17951
4	Stim	BAGRconnToPos3	0.308309	2	1	1.03791
5	Stim	BAGRconnToPos3	0	2	1	640.891
6	Stim	BAGRconnToPos3	1.96e-08	2	1	31.5352
7	Stim	BAGRconnToPos3	0	2	1	174.778
1	StimDetailed	BAGRconnToPos3	9.18e-11	1	1	41.988
2	StimDetailed	BAGRconnToPos3	0.56322	1	1	0.33416
3	StimDetailed	BAGRconnToPos3	0.000628284	1	1	11.6903
4	StimDetailed	BAGRconnToPos3	0	1	1	140.133
5	StimDetailed	BAGRconnToPos3	0	2	1	599.809
6	StimDetailed	BAGRconnToPos3	0.00691418	1	1	7.29513
7	StimDetailed	BAGRconnToPos3	2.19e-14	1	1	58.3555
1	bhv	BAGRyhat	0	1	3	133.409
2	bhv	BAGRyhat	0	3	3	571.557
3	bhv	BAGRyhat	0	3	3	1214.18
4	bhv	BAGRyhat	0	3	3	524.84
5	bhv	BAGRyhat	3.49e-13	3	3	61.0604
6	bhv	BAGRyhat	0	3	3	120.323
7	bhv	BAGRyhat	1.47e-09	3	3	44.0482
1	FWD	BAGRyhat	2.35e-05	2	1	17.8839
2	FWD	BAGRyhat	0	2	1	397.516
3	FWD	BAGRyhat	0	2	1	1091.56
4	FWD	BAGRyhat	0	2	1	378.638
5	FWD	BAGRyhat	0.0942655	2	1	2.79998
6	FWD	BAGRyhat	0.000109988	2	1	14.957
7	FWD	BAGRyhat	0.271371	2	1	1.20981
1	Stim	BAGRyhat	6e-07	2	1	24.9117
2	Stim	BAGRyhat	0	1	1	131.495
3	Stim	BAGRyhat	0.0200471	2	1	5.40779
4	Stim	BAGRyhat	0	2	1	137.104
5	Stim	BAGRyhat	0	2	1	419.591
6	Stim	BAGRyhat	0	2	1	439.009
7	Stim	BAGRyhat	0	2	1	229.699
1	StimDetailed	BAGRyhat	0	1	1	169.011
2	StimDetailed	BAGRyhat	0.43315	1	1	0.614361
3	StimDetailed	BAGRyhat	0	1	1	162.976
4	StimDetailed	BAGRyhat	0	1	1	472.576
5	StimDetailed	BAGRyhat	0	1	1	539.429
6	StimDetailed	BAGRyhat	0	1	1	463.203
7	StimDetailed	BAGRyhat	0	1	1	476.415
1	bhv	BAGRyhat3	6.99e-15	1	3	68.9867
2	bhv	BAGRyhat3	NaN	1	3	NaN
3	bhv	BAGRyhat3	0	1	3	108.208
4	bhv	BAGRyhat3	9.75e-05	3	3	21.1605
5	bhv	BAGRyhat3	0	4	3	106.502
6	bhv	BAGRyhat3	0	1	3	115.64
7	bhv	BAGRyhat3	0	1	3	104.023
1	FWD	BAGRyhat3	5.88e-15	1	1	60.9223
2	FWD	BAGRyhat3	NaN	1	1	NaN
3	FWD	BAGRyhat3	0.225503	1	1	1.469
4	FWD	BAGRyhat3	0.962007	2	1	0.00226912
5	FWD	BAGRyhat3	0.521478	2	1	0.410969
6	FWD	BAGRyhat3	0	1	1	103.523
7	FWD	BAGRyhat3	9.35e-11	1	1	41.9537
1	Stim	BAGRyhat3	4e-15	2	1	61.6838
2	Stim	BAGRyhat3	NaN	1	1	NaN
3	Stim	BAGRyhat3	1.11e-16	2	1	67.9822
4	Stim	BAGRyhat3	0	2	1	77.895
5	Stim	BAGRyhat3	3.61e-11	2	1	43.817
6	Stim	BAGRyhat3	0	2	1	74.5913
7	Stim	BAGRyhat3	0	2	1	96.4879
1	StimDetailed	BAGRyhat3	0	2	1	184.827
2	StimDetailed	BAGRyhat3	NaN	1	1	NaN
3	StimDetailed	BAGRyhat3	0	2	1	205.252
4	StimDetailed	BAGRyhat3	0	2	1	233.377
5	StimDetailed	BAGRyhat3	0	2	1	131.65
6	StimDetailed	BAGRyhat3	0	2	1	223.552
7	StimDetailed	BAGRyhat3	0	2	1	272.473
2	bhv	RIGLconnFrom3	0	1	3	112.807
3	bhv	RIGLconnFrom3	0	1	3	285.235
4	bhv	RIGLconnFrom3	0	3	3	160.486
6	bhv	RIGLconnFrom3	0	3	3	199.368
2	FWD	RIGLconnFrom3	0	1	1	112.729
3	FWD	RIGLconnFrom3	0	1	1	240.212
4	FWD	RIGLconnFrom3	0	2	1	76.6388
6	FWD	RIGLconnFrom3	0	2	1	102.979
2	Stim	RIGLconnFrom3	0	1	1	141.015
3	Stim	RIGLconnFrom3	1.54e-14	1	1	59.045
4	Stim	RIGLconnFrom3	4.76e-07	1	1	25.3594
6	Stim	RIGLconnFrom3	0	1	1	278.047
2	StimDetailed	RIGLconnFrom3	0.0147794	1	1	5.94257
3	StimDetailed	RIGLconnFrom3	1.78e-05	1	1	18.4078
4	StimDetailed	RIGLconnFrom3	0.683721	1	1	0.165968
6	StimDetailed	RIGLconnFrom3	0	1	1	80.8919
2	bhv	RIGLconnFromNeg	NaN	1	3	NaN
3	bhv	RIGLconnFromNeg	NaN	1	3	NaN
4	bhv	RIGLconnFromNeg	NaN	1	3	NaN
6	bhv	RIGLconnFromNeg	NaN	1	3	NaN
2	FWD	RIGLconnFromNeg	NaN	1	1	NaN
3	FWD	RIGLconnFromNeg	NaN	1	1	NaN
4	FWD	RIGLconnFromNeg	NaN	1	1	NaN
6	FWD	RIGLconnFromNeg	NaN	1	1	NaN
2	Stim	RIGLconnFromNeg	NaN	1	1	NaN
3	Stim	RIGLconnFromNeg	NaN	1	1	NaN
4	Stim	RIGLconnFromNeg	NaN	1	1	NaN
6	Stim	RIGLconnFromNeg	NaN	1	1	NaN
2	bhv	RIGLconnFromNeg3	NaN	1	3	NaN
3	bhv	RIGLconnFromNeg3	NaN	1	3	NaN
4	bhv	RIGLconnFromNeg3	NaN	1	3	NaN
6	bhv	RIGLconnFromNeg3	NaN	1	3	NaN
2	FWD	RIGLconnFromNeg3	NaN	1	1	NaN
3	FWD	RIGLconnFromNeg3	NaN	1	1	NaN
4	FWD	RIGLconnFromNeg3	NaN	1	1	NaN
6	FWD	RIGLconnFromNeg3	NaN	1	1	NaN
2	Stim	RIGLconnFromNeg3	NaN	1	1	NaN
3	Stim	RIGLconnFromNeg3	NaN	1	1	NaN
4	Stim	RIGLconnFromNeg3	NaN	1	1	NaN
6	Stim	RIGLconnFromNeg3	NaN	1	1	NaN
2	bhv	RIGLconnFromPos	0.852213	1	3	0.788512
3	bhv	RIGLconnFromPos	0.0106109	1	3	11.2165
4	bhv	RIGLconnFromPos	0.00701603	3	3	12.1099
6	bhv	RIGLconnFromPos	0.821141	3	3	0.917755
2	FWD	RIGLconnFromPos	0.374551	1	1	0.788512
3	FWD	RIGLconnFromPos	0.820963	1	1	0.0512148
4	FWD	RIGLconnFromPos	0.521763	2	1	0.410406
6	FWD	RIGLconnFromPos	0.552443	2	1	0.352958
2	Stim	RIGLconnFromPos	0.316951	2	1	1.00149
3	Stim	RIGLconnFromPos	0.156921	2	1	2.00365
4	Stim	RIGLconnFromPos	0.317191	2	1	1.0005
6	Stim	RIGLconnFromPos	0.316951	2	1	1.00149
2	StimDetailed	RIGLconnFromPos	0.56322	1	1	0.33416
3	StimDetailed	RIGLconnFromPos	0.41528	1	1	0.663634
4	StimDetailed	RIGLconnFromPos	0.563349	1	1	0.333939
6	StimDetailed	RIGLconnFromPos	0.56322	1	1	0.33416
2	bhv	RIGLconnFromPos3	0	1	3	112.807
3	bhv	RIGLconnFromPos3	0	1	3	285.235
4	bhv	RIGLconnFromPos3	0	3	3	160.486
6	bhv	RIGLconnFromPos3	0	3	3	199.368
2	FWD	RIGLconnFromPos3	0	1	1	112.729
3	FWD	RIGLconnFromPos3	0	1	1	240.212
4	FWD	RIGLconnFromPos3	0	2	1	76.6388
6	FWD	RIGLconnFromPos3	0	2	1	102.979
2	Stim	RIGLconnFromPos3	0	1	1	141.015
3	Stim	RIGLconnFromPos3	1.54e-14	1	1	59.045
4	Stim	RIGLconnFromPos3	4.76e-07	1	1	25.3594
6	Stim	RIGLconnFromPos3	0	1	1	278.047
2	StimDetailed	RIGLconnFromPos3	0.0147794	1	1	5.94257
3	StimDetailed	RIGLconnFromPos3	1.78e-05	1	1	18.4078
4	StimDetailed	RIGLconnFromPos3	0.683721	1	1	0.165968
6	StimDetailed	RIGLconnFromPos3	0	1	1	80.8919
2	bhv	RIGLconnTo3	0.852213	1	3	0.788512
3	bhv	RIGLconnTo3	0.86671	1	3	0.727532
4	bhv	RIGLconnTo3	0.00701603	3	3	12.1099
6	bhv	RIGLconnTo3	1.47e-08	3	3	39.3459
2	FWD	RIGLconnTo3	0.374551	1	1	0.788512
3	FWD	RIGLconnTo3	0.393684	1	1	0.727532
4	FWD	RIGLconnTo3	0.521763	2	1	0.410406
6	FWD	RIGLconnTo3	0.00010025	2	1	15.132
2	Stim	RIGLconnTo3	0.316951	2	1	1.00149
3	Stim	RIGLconnTo3	0.31698	2	1	1.00137
4	Stim	RIGLconnTo3	0.317191	2	1	1.0005
6	Stim	RIGLconnTo3	4.54e-10	1	1	38.8649
2	StimDetailed	RIGLconnTo3	0.56322	1	1	0.33416
3	StimDetailed	RIGLconnTo3	0.56468	1	1	0.331666
4	StimDetailed	RIGLconnTo3	0.563349	1	1	0.333939
6	StimDetailed	RIGLconnTo3	0.0483767	1	1	3.89685
2	bhv	RIGLconnToNeg	NaN	1	3	NaN
3	bhv	RIGLconnToNeg	NaN	1	3	NaN
4	bhv	RIGLconnToNeg	NaN	1	3	NaN
6	bhv	RIGLconnToNeg	NaN	1	3	NaN
2	FWD	RIGLconnToNeg	NaN	1	1	NaN
3	FWD	RIGLconnToNeg	NaN	1	1	NaN
4	FWD	RIGLconnToNeg	NaN	1	1	NaN
6	FWD	RIGLconnToNeg	NaN	1	1	NaN
2	Stim	RIGLconnToNeg	NaN	1	1	NaN
3	Stim	RIGLconnToNeg	NaN	1	1	NaN
4	Stim	RIGLconnToNeg	NaN	1	1	NaN
6	Stim	RIGLconnToNeg	NaN	1	1	NaN
2	bhv	RIGLconnToNeg3	NaN	1	3	NaN
3	bhv	RIGLconnToNeg3	NaN	1	3	NaN
4	bhv	RIGLconnToNeg3	NaN	1	3	NaN
6	bhv	RIGLconnToNeg3	NaN	1	3	NaN
2	FWD	RIGLconnToNeg3	NaN	1	1	NaN
3	FWD	RIGLconnToNeg3	NaN	1	1	NaN
4	FWD	RIGLconnToNeg3	NaN	1	1	NaN
6	FWD	RIGLconnToNeg3	NaN	1	1	NaN
2	Stim	RIGLconnToNeg3	NaN	1	1	NaN
3	Stim	RIGLconnToNeg3	NaN	1	1	NaN
4	Stim	RIGLconnToNeg3	NaN	1	1	NaN
6	Stim	RIGLconnToNeg3	NaN	1	1	NaN
2	bhv	RIGLconnToPos	0.852213	1	3	0.788512
3	bhv	RIGLconnToPos	0.86671	1	3	0.727532
4	bhv	RIGLconnToPos	0.00701603	3	3	12.1099
6	bhv	RIGLconnToPos	0.821141	3	3	0.917755
2	FWD	RIGLconnToPos	0.374551	1	1	0.788512
3	FWD	RIGLconnToPos	0.393684	1	1	0.727532
4	FWD	RIGLconnToPos	0.521763	2	1	0.410406
6	FWD	RIGLconnToPos	0.552443	2	1	0.352958
2	Stim	RIGLconnToPos	0.316951	2	1	1.00149
3	Stim	RIGLconnToPos	0.31698	2	1	1.00137
4	Stim	RIGLconnToPos	0.317191	2	1	1.0005
6	Stim	RIGLconnToPos	0.316951	2	1	1.00149
2	StimDetailed	RIGLconnToPos	0.56322	1	1	0.33416
3	StimDetailed	RIGLconnToPos	0.56468	1	1	0.331666
4	StimDetailed	RIGLconnToPos	0.563349	1	1	0.333939
6	StimDetailed	RIGLconnToPos	0.56322	1	1	0.33416
2	bhv	RIGLconnToPos3	0.852213	1	3	0.788512
3	bhv	RIGLconnToPos3	0.86671	1	3	0.727532
4	bhv	RIGLconnToPos3	0.00701603	3	3	12.1099
6	bhv	RIGLconnToPos3	1.47e-08	3	3	39.3459
2	FWD	RIGLconnToPos3	0.374551	1	1	0.788512
3	FWD	RIGLconnToPos3	0.393684	1	1	0.727532
4	FWD	RIGLconnToPos3	0.521763	2	1	0.410406
6	FWD	RIGLconnToPos3	0.00010025	2	1	15.132
2	Stim	RIGLconnToPos3	0.316951	2	1	1.00149
3	Stim	RIGLconnToPos3	0.31698	2	1	1.00137
4	Stim	RIGLconnToPos3	0.317191	2	1	1.0005
6	Stim	RIGLconnToPos3	4.54e-10	1	1	38.8649
2	StimDetailed	RIGLconnToPos3	0.56322	1	1	0.33416
3	StimDetailed	RIGLconnToPos3	0.56468	1	1	0.331666
4	StimDetailed	RIGLconnToPos3	0.563349	1	1	0.333939
6	StimDetailed	RIGLconnToPos3	0.0483767	1	1	3.89685
2	bhv	RIGLyhat	0	1	3	264.987
3	bhv	RIGLyhat	0	1	3	472.028
4	bhv	RIGLyhat	0	3	3	352.085
6	bhv	RIGLyhat	0	1	3	404.956
2	FWD	RIGLyhat	0	2	1	87.4891
3	FWD	RIGLyhat	0	1	1	363.837
4	FWD	RIGLyhat	0.259605	2	1	1.27086
6	FWD	RIGLyhat	0	2	1	286.455
2	Stim	RIGLyhat	0	1	1	175.521
3	Stim	RIGLyhat	0	1	1	86.129
4	Stim	RIGLyhat	1.57e-05	1	1	18.6501
6	Stim	RIGLyhat	4.61e-05	1	1	16.6035
2	StimD	RIGLyhat	0.375292	1	1	0.786067
3	StimD	RIGLyhat	0.0418376	1	1	4.14176
4	StimD	RIGLyhat	1.33e-10	1	1	41.2678
6	StimD	RIGLyhat	0.0555526	1	1	3.66542
2	bhv	RIGLyhat3	NaN	1	3	NaN
3	bhv	RIGLyhat3	NaN	1	3	NaN
4	bhv	RIGLyhat3	0.000209658	3	3	19.5572
6	bhv	RIGLyhat3	0	1	3	103.9
2	FWD	RIGLyhat3	NaN	1	1	NaN
3	FWD	RIGLyhat3	NaN	1	1	NaN
4	FWD	RIGLyhat3	0.0230143	2	1	5.16743
6	FWD	RIGLyhat3	0	1	1	103.9
2	Stim	RIGLyhat3	NaN	1	1	NaN
3	Stim	RIGLyhat3	NaN	1	1	NaN
4	Stim	RIGLyhat3	1.61e-13	2	1	54.4295
6	Stim	RIGLyhat3	1.44e-09	2	1	36.6179
2	StimD	RIGLyhat3	NaN	1	1	NaN
3	StimD	RIGLyhat3	NaN	1	1	NaN
4	StimD	RIGLyhat3	0	2	1	163.073
6	StimD	RIGLyhat3	0	2	1	86.7013
1	bhv	RISconnFrom3	0.000962082	3	3	16.348
2	bhv	RISconnFrom3	0	1	3	1058.83
3	bhv	RISconnFrom3	0	1	3	1124.39
4	bhv	RISconnFrom3	0	1	3	369.888
5	bhv	RISconnFrom3	0	1	3	1074.34
6	bhv	RISconnFrom3	0	1	3	1101.67
1	FWD	RISconnFrom3	0.000981862	2	1	10.8615
2	FWD	RISconnFrom3	0	1	1	1040.9
3	FWD	RISconnFrom3	0	1	1	1004.04
4	FWD	RISconnFrom3	0	2	1	175.868
5	FWD	RISconnFrom3	0	1	1	1044.54
6	FWD	RISconnFrom3	0	1	1	785.457
1	Stim	RISconnFrom3	1.25e-09	1	1	36.8891
2	Stim	RISconnFrom3	1.07e-14	2	1	59.7744
3	Stim	RISconnFrom3	0	2	1	125.814
4	Stim	RISconnFrom3	0	2	1	297.787
5	Stim	RISconnFrom3	0	2	1	744.834
6	Stim	RISconnFrom3	1.28e-09	2	1	36.8503
1	StimDetailed	RISconnFrom3	9e-07	1	1	24.1301
2	StimDetailed	RISconnFrom3	0.0108998	1	1	6.48158
3	StimDetailed	RISconnFrom3	2.22e-16	1	1	67.3609
4	StimDetailed	RISconnFrom3	0.0140095	1	1	6.03695
5	StimDetailed	RISconnFrom3	0	1	1	294.257
6	StimDetailed	RISconnFrom3	0.00928774	1	1	6.76664
1	bhv	RISconnFromNeg	0	1	3	79.9258
2	bhv	RISconnFromNeg	NaN	1	3	NaN
3	bhv	RISconnFromNeg	NaN	1	3	NaN
4	bhv	RISconnFromNeg	NaN	1	3	NaN
5	bhv	RISconnFromNeg	0	4	3	113.78
6	bhv	RISconnFromNeg	NaN	1	3	NaN
1	FWD	RISconnFromNeg	4.11e-15	1	1	61.6227
2	FWD	RISconnFromNeg	NaN	1	1	NaN
3	FWD	RISconnFromNeg	NaN	1	1	NaN
4	FWD	RISconnFromNeg	NaN	1	1	NaN
5	FWD	RISconnFromNeg	6.1e-05	2	1	16.0715
6	FWD	RISconnFromNeg	NaN	1	1	NaN
1	Stim	RISconnFromNeg	2.78e-10	2	1	39.8216
2	Stim	RISconnFromNeg	NaN	1	1	NaN
3	Stim	RISconnFromNeg	NaN	1	1	NaN
4	Stim	RISconnFromNeg	NaN	1	1	NaN
5	Stim	RISconnFromNeg	0.849784	1	1	0.03587
6	Stim	RISconnFromNeg	NaN	1	1	NaN
5	StimDetailed	RISconnFromNeg	0.00354746	1	1	8.50205
1	bhv	RISconnFromNeg3	7.55e-11	1	3	50.1143
2	bhv	RISconnFromNeg3	NaN	1	3	NaN
3	bhv	RISconnFromNeg3	NaN	1	3	NaN
4	bhv	RISconnFromNeg3	NaN	1	3	NaN
5	bhv	RISconnFromNeg3	1.09e-09	4	3	44.6705
6	bhv	RISconnFromNeg3	NaN	1	3	NaN
1	FWD	RISconnFromNeg3	4.74e-11	1	1	43.2807
2	FWD	RISconnFromNeg3	NaN	1	1	NaN
3	FWD	RISconnFromNeg3	NaN	1	1	NaN
4	FWD	RISconnFromNeg3	NaN	1	1	NaN
5	FWD	RISconnFromNeg3	0.0318309	2	1	4.60758
6	FWD	RISconnFromNeg3	NaN	1	1	NaN
1	Stim	RISconnFromNeg3	6.6e-10	2	1	38.1363
2	Stim	RISconnFromNeg3	NaN	1	1	NaN
3	Stim	RISconnFromNeg3	NaN	1	1	NaN
4	Stim	RISconnFromNeg3	NaN	1	1	NaN
5	Stim	RISconnFromNeg3	0.00807865	2	1	7.01596
6	Stim	RISconnFromNeg3	NaN	1	1	NaN
5	StimDetailed	RISconnFromNeg3	4.41e-06	2	1	21.0798
1	bhv	RISconnFromPos	0.153422	3	3	5.2645
2	bhv	RISconnFromPos	0	1	3	104.55
3	bhv	RISconnFromPos	0.0778326	1	3	6.82085
4	bhv	RISconnFromPos	0.00701603	3	3	12.1099
5	bhv	RISconnFromPos	0	3	3	178.788
6	bhv	RISconnFromPos	0.821141	3	3	0.917755
1	FWD	RISconnFromPos	0.455954	2	1	0.555808
2	FWD	RISconnFromPos	1.45e-14	1	1	59.1554
3	FWD	RISconnFromPos	0.388511	1	1	0.743596
4	FWD	RISconnFromPos	0.521763	2	1	0.410406
5	FWD	RISconnFromPos	8.18e-12	2	1	46.7227
6	FWD	RISconnFromPos	0.552443	2	1	0.352958
1	Stim	RISconnFromPos	0.3172	2	1	1.00046
2	Stim	RISconnFromPos	1.66e-08	2	1	31.8533
3	Stim	RISconnFromPos	0.0829139	2	1	3.00684
4	Stim	RISconnFromPos	0.317191	2	1	1.0005
5	Stim	RISconnFromPos	0	2	1	267.098
6	Stim	RISconnFromPos	0.316951	2	1	1.00149
1	StimDetailed	RISconnFromPos	0.563378	1	1	0.33389
2	StimDetailed	RISconnFromPos	0.0152512	1	1	5.88721
3	StimDetailed	RISconnFromPos	0.318303	1	1	0.995905
4	StimDetailed	RISconnFromPos	0.563349	1	1	0.333939
5	StimDetailed	RISconnFromPos	0	1	1	88.8981
6	StimDetailed	RISconnFromPos	0.56322	1	1	0.33416
1	bhv	RISconnFromPos3	0.0104117	3	3	11.2575
2	bhv	RISconnFromPos3	0	1	3	1058.83
3	bhv	RISconnFromPos3	0	1	3	1124.39
4	bhv	RISconnFromPos3	0	1	3	369.888
5	bhv	RISconnFromPos3	0	1	3	1074.34
6	bhv	RISconnFromPos3	0	1	3	1101.67
1	FWD	RISconnFromPos3	0.513743	2	1	0.426435
2	FWD	RISconnFromPos3	0	1	1	1040.9
3	FWD	RISconnFromPos3	0	1	1	1004.04
4	FWD	RISconnFromPos3	0	2	1	175.868
5	FWD	RISconnFromPos3	0	1	1	1044.54
6	FWD	RISconnFromPos3	0	1	1	785.457
1	Stim	RISconnFromPos3	1.11e-16	1	1	69.9389
2	Stim	RISconnFromPos3	1.07e-14	2	1	59.7744
3	Stim	RISconnFromPos3	0	2	1	125.814
4	Stim	RISconnFromPos3	0	2	1	297.787
5	Stim	RISconnFromPos3	0	2	1	744.834
6	Stim	RISconnFromPos3	1.28e-09	2	1	36.8503
1	StimDetailed	RISconnFromPos3	0.0513913	1	1	3.79547
2	StimDetailed	RISconnFromPos3	0.0108998	1	1	6.48158
3	StimDetailed	RISconnFromPos3	2.22e-16	1	1	67.3609
4	StimDetailed	RISconnFromPos3	0.0140095	1	1	6.03695
5	StimDetailed	RISconnFromPos3	0	1	1	294.257
6	StimDetailed	RISconnFromPos3	0.00928774	1	1	6.76664
1	bhv	RISconnTo3	0.000469335	3	3	17.8633
2	bhv	RISconnTo3	0	1	3	883.023
3	bhv	RISconnTo3	0	1	3	152.655
4	bhv	RISconnTo3	7.78e-05	3	3	21.6333
5	bhv	RISconnTo3	0	1	3	1081.61
6	bhv	RISconnTo3	0	1	3	1257.17
1	FWD	RISconnTo3	0.0111737	2	1	6.43747
2	FWD	RISconnTo3	0	1	1	785.692
3	FWD	RISconnTo3	0	1	1	133.631
4	FWD	RISconnTo3	0.000132176	2	1	14.6105
5	FWD	RISconnTo3	0	1	1	1049.53
6	FWD	RISconnTo3	0	2	1	610.006
1	Stim	RISconnTo3	9.37e-11	1	1	41.9477
2	Stim	RISconnTo3	0.477601	1	1	0.504336
3	Stim	RISconnTo3	0	1	1	79.2736
4	Stim	RISconnTo3	1.83e-08	2	1	31.6635
5	Stim	RISconnTo3	0	2	1	731.444
6	Stim	RISconnTo3	0.00791143	2	1	7.05341
1	StimDetailed	RISconnTo3	0.000359876	1	1	12.7298
2	StimDetailed	RISconnTo3	2.66e-15	1	1	62.4753
3	StimDetailed	RISconnTo3	5.19e-09	1	1	34.1183
4	StimDetailed	RISconnTo3	0.00225603	1	1	9.32862
5	StimDetailed	RISconnTo3	0	1	1	287.495
6	StimDetailed	RISconnTo3	0.0382782	1	1	4.29262
1	bhv	RISconnToNeg	9.56e-12	1	3	54.3258
2	bhv	RISconnToNeg	NaN	1	3	NaN
3	bhv	RISconnToNeg	NaN	1	3	NaN
4	bhv	RISconnToNeg	NaN	1	3	NaN
5	bhv	RISconnToNeg	3.47e-09	4	3	42.2956
6	bhv	RISconnToNeg	NaN	1	3	NaN
1	FWD	RISconnToNeg	1.18e-08	1	1	32.5158
2	FWD	RISconnToNeg	NaN	1	1	NaN
3	FWD	RISconnToNeg	NaN	1	1	NaN
4	FWD	RISconnToNeg	NaN	1	1	NaN
5	FWD	RISconnToNeg	0.0663228	2	1	3.37176
6	FWD	RISconnToNeg	NaN	1	1	NaN
1	Stim	RISconnToNeg	0.000208378	2	1	13.754
2	Stim	RISconnToNeg	NaN	1	1	NaN
3	Stim	RISconnToNeg	NaN	1	1	NaN
4	Stim	RISconnToNeg	NaN	1	1	NaN
5	Stim	RISconnToNeg	3.44e-08	1	1	30.4422
6	Stim	RISconnToNeg	NaN	1	1	NaN
5	StimDetailed	RISconnToNeg	0.00145714	1	1	10.132
5	StimDetailed	RISconnToNeg	0.00145714	1	1	10.132
1	bhv	RISconnToNeg3	1.96e-07	4	3	34.0234
2	bhv	RISconnToNeg3	NaN	1	3	NaN
3	bhv	RISconnToNeg3	NaN	1	3	NaN
4	bhv	RISconnToNeg3	NaN	1	3	NaN
5	bhv	RISconnToNeg3	NaN	1	3	NaN
6	bhv	RISconnToNeg3	NaN	1	3	NaN
1	FWD	RISconnToNeg3	0.124954	2	1	2.35409
2	FWD	RISconnToNeg3	NaN	1	1	NaN
3	FWD	RISconnToNeg3	NaN	1	1	NaN
4	FWD	RISconnToNeg3	NaN	1	1	NaN
5	FWD	RISconnToNeg3	NaN	1	1	NaN
6	FWD	RISconnToNeg3	NaN	1	1	NaN
1	Stim	RISconnToNeg3	0.000298889	1	1	13.0773
2	Stim	RISconnToNeg3	NaN	1	1	NaN
3	Stim	RISconnToNeg3	NaN	1	1	NaN
4	Stim	RISconnToNeg3	NaN	1	1	NaN
5	Stim	RISconnToNeg3	NaN	1	1	NaN
6	Stim	RISconnToNeg3	NaN	1	1	NaN
5	StimDetailed	RISconnToNeg3	NaN	1	1	NaN
5	StimDetailed	RISconnToNeg3	NaN	1	1	NaN
1	bhv	RISconnToPos	0.153422	3	3	5.2645
2	bhv	RISconnToPos	0.852213	1	3	0.788512
3	bhv	RISconnToPos	0.86671	1	3	0.727532
4	bhv	RISconnToPos	0.00701603	3	3	12.1099
5	bhv	RISconnToPos	0.00420126	3	3	13.2113
6	bhv	RISconnToPos	0.821141	3	3	0.917755
1	FWD	RISconnToPos	0.455954	2	1	0.555808
2	FWD	RISconnToPos	0.374551	1	1	0.788512
3	FWD	RISconnToPos	0.393684	1	1	0.727532
4	FWD	RISconnToPos	0.521763	2	1	0.410406
5	FWD	RISconnToPos	0.104907	2	1	2.62931
6	FWD	RISconnToPos	0.552443	2	1	0.352958
1	Stim	RISconnToPos	0.3172	2	1	1.00046
2	Stim	RISconnToPos	0.316951	2	1	1.00149
3	Stim	RISconnToPos	0.31698	2	1	1.00137
4	Stim	RISconnToPos	0.317191	2	1	1.0005
5	Stim	RISconnToPos	0.0452063	2	1	4.01093
6	Stim	RISconnToPos	0.316951	2	1	1.00149
1	StimDetailed	RISconnToPos	0.563378	1	1	0.33389
2	StimDetailed	RISconnToPos	0.56322	1	1	0.33416
3	StimDetailed	RISconnToPos	0.56468	1	1	0.331666
4	StimDetailed	RISconnToPos	0.563349	1	1	0.333939
5	StimDetailed	RISconnToPos	0.247926	1	1	1.33495
6	StimDetailed	RISconnToPos	0.56322	1	1	0.33416
1	bhv	RISconnToPos3	3.46e-05	3	3	23.32
2	bhv	RISconnToPos3	0	1	3	883.023
3	bhv	RISconnToPos3	0	1	3	152.655
4	bhv	RISconnToPos3	7.78e-05	3	3	21.6333
5	bhv	RISconnToPos3	0	1	3	1081.61
6	bhv	RISconnToPos3	0	1	3	1257.17
1	FWD	RISconnToPos3	0.0075809	2	1	7.1299
2	FWD	RISconnToPos3	0	1	1	785.692
3	FWD	RISconnToPos3	0	1	1	133.631
4	FWD	RISconnToPos3	0.000132176	2	1	14.6105
5	FWD	RISconnToPos3	0	1	1	1049.53
6	FWD	RISconnToPos3	0	2	1	610.006
1	Stim	RISconnToPos3	2.8e-06	1	1	21.9466
2	Stim	RISconnToPos3	0.477601	1	1	0.504336
3	Stim	RISconnToPos3	0	1	1	79.2736
4	Stim	RISconnToPos3	1.83e-08	2	1	31.6635
5	Stim	RISconnToPos3	0	2	1	731.444
6	Stim	RISconnToPos3	0.00791143	2	1	7.05341
1	StimDetailed	RISconnToPos3	6.88e-05	1	1	15.8423
2	StimDetailed	RISconnToPos3	2.66e-15	1	1	62.4753
3	StimDetailed	RISconnToPos3	5.19e-09	1	1	34.1183
4	StimDetailed	RISconnToPos3	0.00225603	1	1	9.32862
5	StimDetailed	RISconnToPos3	0	1	1	287.495
6	StimDetailed	RISconnToPos3	0.0382782	1	1	4.29262
1	bhv	RISyhat	0	1	3	418.549
2	bhv	RISyhat	0	1	3	94.02
3	bhv	RISyhat	0	1	3	1374.75
4	bhv	RISyhat	0	1	3	440.467
5	bhv	RISyhat	0	1	3	371.194
6	bhv	RISyhat	0	1	3	377.154
1	FWD	RISyhat	0	1	1	395.941
2	FWD	RISyhat	7.33e-15	1	1	60.5059
3	FWD	RISyhat	0	1	1	1340.91
4	FWD	RISyhat	0	2	1	337.836
5	FWD	RISyhat	0	1	1	370.377
6	FWD	RISyhat	0	2	1	374.78
1	Stim	RISyhat	0.0295825	2	1	4.73339
2	Stim	RISyhat	0	2	1	439.009
3	Stim	RISyhat	0	2	1	280.485
4	Stim	RISyhat	0	2	1	199.185
5	Stim	RISyhat	0	2	1	1519.87
6	Stim	RISyhat	0	2	1	541.41
1	StimD	RISyhat	4.15e-11	1	1	43.5429
2	StimD	RISyhat	5.43e-10	1	1	38.5154
3	StimD	RISyhat	0	1	1	106.076
4	StimD	RISyhat	0.136128	1	1	2.2212
5	StimD	RISyhat	0	1	1	431.142
6	StimD	RISyhat	0	1	1	355.306
1	bhv	RISyhat3	3.62e-07	1	3	32.7617
2	bhv	RISyhat3	3.33e-16	1	3	75.1076
3	bhv	RISyhat3	NaN	1	3	NaN
4	bhv	RISyhat3	0	1	3	221.646
5	bhv	RISyhat3	0.0541224	1	3	7.63776
6	bhv	RISyhat3	0	1	3	127.504
1	FWD	RISyhat3	4.94e-06	1	1	20.8596
2	FWD	RISyhat3	0	1	1	75.1076
3	FWD	RISyhat3	NaN	1	1	NaN
4	FWD	RISyhat3	0	1	1	221.646
5	FWD	RISyhat3	0.00571587	1	1	7.63776
6	FWD	RISyhat3	0	1	1	127.504
1	Stim	RISyhat3	0.523285	2	1	0.407414
2	Stim	RISyhat3	0	2	1	95.2051
3	Stim	RISyhat3	NaN	1	1	NaN
4	Stim	RISyhat3	0	2	1	90.9197
5	Stim	RISyhat3	0.0252475	2	1	5.00683
6	Stim	RISyhat3	2.04e-11	2	1	44.9367
1	StimD	RISyhat3	9.98e-06	2	1	19.5144
2	StimD	RISyhat3	6.88e-08	1	1	29.0968
3	StimD	RISyhat3	NaN	1	1	NaN
4	StimD	RISyhat3	0.00123125	1	1	10.4429
5	StimD	RISyhat3	0.000105075	2	1	15.0433
6	StimD	RISyhat3	0	2	1	134.677
1	bhv	RMEDconnFrom	0.153422	3	3	5.2645
2	bhv	RMEDconnFrom	0	1	3	458.822
3	bhv	RMEDconnFrom	0.86671	1	3	0.727532
4	bhv	RMEDconnFrom	0.00701603	3	3	12.1099
5	bhv	RMEDconnFrom	0.00420126	3	3	13.2113
6	bhv	RMEDconnFrom	0	1	3	857.505
7	bhv	RMEDconnFrom	0	1	3	227.362
1	FWD	RMEDconnFrom	0.455954	2	1	0.555808
2	FWD	RMEDconnFrom	0	1	1	453.185
3	FWD	RMEDconnFrom	0.393684	1	1	0.727532
4	FWD	RMEDconnFrom	0.521763	2	1	0.410406
5	FWD	RMEDconnFrom	0.104907	2	1	2.62931
6	FWD	RMEDconnFrom	0	2	1	382.357
7	FWD	RMEDconnFrom	0	2	1	180.801
1	Stim	RMEDconnFrom	0.3172	2	1	1.00046
2	Stim	RMEDconnFrom	0	2	1	380.301
3	Stim	RMEDconnFrom	0.31698	2	1	1.00137
4	Stim	RMEDconnFrom	0.317191	2	1	1.0005
5	Stim	RMEDconnFrom	0.0452063	2	1	4.01093
6	Stim	RMEDconnFrom	0.0211952	2	1	5.31067
7	Stim	RMEDconnFrom	3.74e-08	2	1	30.2815
1	StimDetailed	RMEDconnFrom	0.563378	1	1	0.33389
2	StimDetailed	RMEDconnFrom	0	1	1	120.738
3	StimDetailed	RMEDconnFrom	0.56468	1	1	0.331666
4	StimDetailed	RMEDconnFrom	0.563349	1	1	0.333939
5	StimDetailed	RMEDconnFrom	0.247926	1	1	1.33495
6	StimDetailed	RMEDconnFrom	0.0270365	1	1	4.88848
7	StimDetailed	RMEDconnFrom	0.00330719	1	1	8.62974
1	bhv	RMEDconnFrom3	0.153422	3	3	5.2645
2	bhv	RMEDconnFrom3	0	1	3	1685.9
3	bhv	RMEDconnFrom3	0.0106109	1	3	11.2165
4	bhv	RMEDconnFrom3	0	1	3	992.852
5	bhv	RMEDconnFrom3	0.00420126	3	3	13.2113
6	bhv	RMEDconnFrom3	0	1	3	993.031
7	bhv	RMEDconnFrom3	0	1	3	1207.94
1	FWD	RMEDconnFrom3	0.455954	2	1	0.555808
2	FWD	RMEDconnFrom3	0	1	1	1647.34
3	FWD	RMEDconnFrom3	0.820963	1	1	0.0512148
4	FWD	RMEDconnFrom3	0	2	1	496.936
5	FWD	RMEDconnFrom3	0.104907	2	1	2.62931
6	FWD	RMEDconnFrom3	0	1	1	617.43
7	FWD	RMEDconnFrom3	0	1	1	1066.68
1	Stim	RMEDconnFrom3	0.3172	2	1	1.00046
2	Stim	RMEDconnFrom3	0.877386	2	1	0.0238036
3	Stim	RMEDconnFrom3	0.999486	2	1	4.15e-07
4	Stim	RMEDconnFrom3	0.0242624	1	1	5.07577
5	Stim	RMEDconnFrom3	0.0452063	2	1	4.01093
6	Stim	RMEDconnFrom3	6.85e-07	2	1	24.6574
7	Stim	RMEDconnFrom3	2.02e-06	2	1	22.5771
1	StimDetailed	RMEDconnFrom3	0.563378	1	1	0.33389
2	StimDetailed	RMEDconnFrom3	4.8e-08	1	1	29.7958
3	StimDetailed	RMEDconnFrom3	0.41528	1	1	0.663634
4	StimDetailed	RMEDconnFrom3	0.00117807	1	1	10.5244
5	StimDetailed	RMEDconnFrom3	0.247926	1	1	1.33495
6	StimDetailed	RMEDconnFrom3	0.003259	1	1	8.65648
7	StimDetailed	RMEDconnFrom3	3.34e-07	1	1	26.0428
1	bhv	RMEDconnFromNeg	4.25e-13	1	3	60.6595
2	bhv	RMEDconnFromNeg	NaN	1	3	NaN
3	bhv	RMEDconnFromNeg	NaN	1	3	NaN
4	bhv	RMEDconnFromNeg	NaN	1	3	NaN
5	bhv	RMEDconnFromNeg	2.54e-05	3	3	23.9629
6	bhv	RMEDconnFromNeg	NaN	1	3	NaN
7	bhv	RMEDconnFromNeg	NaN	1	3	NaN
1	FWD	RMEDconnFromNeg	1.96e-10	1	1	40.5018
2	FWD	RMEDconnFromNeg	NaN	1	1	NaN
3	FWD	RMEDconnFromNeg	NaN	1	1	NaN
4	FWD	RMEDconnFromNeg	NaN	1	1	NaN
5	FWD	RMEDconnFromNeg	0.000356372	2	1	12.7481
6	FWD	RMEDconnFromNeg	NaN	1	1	NaN
7	FWD	RMEDconnFromNeg	NaN	1	1	NaN
1	Stim	RMEDconnFromNeg	1.43e-05	2	1	18.834
2	Stim	RMEDconnFromNeg	NaN	1	1	NaN
3	Stim	RMEDconnFromNeg	NaN	1	1	NaN
4	Stim	RMEDconnFromNeg	NaN	1	1	NaN
5	Stim	RMEDconnFromNeg	8.3e-07	1	1	24.2866
6	Stim	RMEDconnFromNeg	NaN	1	1	NaN
7	Stim	RMEDconnFromNeg	NaN	1	1	NaN
5	StimDetailed	RMEDconnFromNeg	0.00446751	1	1	8.0833
7	StimDetailed	RMEDconnFromNeg	NaN	1	1	NaN
1	bhv	RMEDconnFromNeg3	1.38e-10	1	3	48.891
2	bhv	RMEDconnFromNeg3	NaN	1	3	NaN
3	bhv	RMEDconnFromNeg3	NaN	1	3	NaN
4	bhv	RMEDconnFromNeg3	NaN	1	3	NaN
5	bhv	RMEDconnFromNeg3	NaN	1	3	NaN
6	bhv	RMEDconnFromNeg3	NaN	1	3	NaN
7	bhv	RMEDconnFromNeg3	NaN	1	3	NaN
1	FWD	RMEDconnFromNeg3	8.2e-09	1	1	33.2267
2	FWD	RMEDconnFromNeg3	NaN	1	1	NaN
3	FWD	RMEDconnFromNeg3	NaN	1	1	NaN
4	FWD	RMEDconnFromNeg3	NaN	1	1	NaN
5	FWD	RMEDconnFromNeg3	NaN	1	1	NaN
6	FWD	RMEDconnFromNeg3	NaN	1	1	NaN
7	FWD	RMEDconnFromNeg3	NaN	1	1	NaN
1	Stim	RMEDconnFromNeg3	1.33e-05	2	1	18.9667
2	Stim	RMEDconnFromNeg3	NaN	1	1	NaN
3	Stim	RMEDconnFromNeg3	NaN	1	1	NaN
4	Stim	RMEDconnFromNeg3	NaN	1	1	NaN
5	Stim	RMEDconnFromNeg3	NaN	1	1	NaN
6	Stim	RMEDconnFromNeg3	NaN	1	1	NaN
7	Stim	RMEDconnFromNeg3	NaN	1	1	NaN
5	StimDetailed	RMEDconnFromNeg3	NaN	1	1	NaN
7	StimDetailed	RMEDconnFromNeg3	NaN	1	1	NaN
1	bhv	RMEDconnFromPos	0.153422	3	3	5.2645
2	bhv	RMEDconnFromPos	0	1	3	458.822
3	bhv	RMEDconnFromPos	0.86671	1	3	0.727532
4	bhv	RMEDconnFromPos	0.00701603	3	3	12.1099
5	bhv	RMEDconnFromPos	0.00420126	3	3	13.2113
6	bhv	RMEDconnFromPos	0	1	3	857.505
7	bhv	RMEDconnFromPos	0	1	3	227.362
1	FWD	RMEDconnFromPos	0.455954	2	1	0.555808
2	FWD	RMEDconnFromPos	0	1	1	453.185
3	FWD	RMEDconnFromPos	0.393684	1	1	0.727532
4	FWD	RMEDconnFromPos	0.521763	2	1	0.410406
5	FWD	RMEDconnFromPos	0.104907	2	1	2.62931
6	FWD	RMEDconnFromPos	0	2	1	382.357
7	FWD	RMEDconnFromPos	0	2	1	180.801
1	Stim	RMEDconnFromPos	0.3172	2	1	1.00046
2	Stim	RMEDconnFromPos	0	2	1	380.301
3	Stim	RMEDconnFromPos	0.31698	2	1	1.00137
4	Stim	RMEDconnFromPos	0.317191	2	1	1.0005
5	Stim	RMEDconnFromPos	0.0452063	2	1	4.01093
6	Stim	RMEDconnFromPos	0.0211952	2	1	5.31067
7	Stim	RMEDconnFromPos	3.74e-08	2	1	30.2815
1	StimDetailed	RMEDconnFromPos	0.563378	1	1	0.33389
2	StimDetailed	RMEDconnFromPos	0	1	1	120.738
3	StimDetailed	RMEDconnFromPos	0.56468	1	1	0.331666
4	StimDetailed	RMEDconnFromPos	0.563349	1	1	0.333939
5	StimDetailed	RMEDconnFromPos	0.247926	1	1	1.33495
6	StimDetailed	RMEDconnFromPos	0.0270365	1	1	4.88848
7	StimDetailed	RMEDconnFromPos	0.00330719	1	1	8.62974
1	bhv	RMEDconnFromPos3	0.000190729	3	3	19.7556
2	bhv	RMEDconnFromPos3	0	1	3	1685.9
3	bhv	RMEDconnFromPos3	0.0106109	1	3	11.2165
4	bhv	RMEDconnFromPos3	0	1	3	992.852
5	bhv	RMEDconnFromPos3	0.00420126	3	3	13.2113
6	bhv	RMEDconnFromPos3	0	1	3	993.031
7	bhv	RMEDconnFromPos3	0	1	3	1207.94
1	FWD	RMEDconnFromPos3	0.708993	2	1	0.139285
2	FWD	RMEDconnFromPos3	0	1	1	1647.34
3	FWD	RMEDconnFromPos3	0.820963	1	1	0.0512148
4	FWD	RMEDconnFromPos3	0	2	1	496.936
5	FWD	RMEDconnFromPos3	0.104907	2	1	2.62931
6	FWD	RMEDconnFromPos3	0	1	1	617.43
7	FWD	RMEDconnFromPos3	0	1	1	1066.68
1	Stim	RMEDconnFromPos3	0.0515087	2	1	3.79166
2	Stim	RMEDconnFromPos3	0.877386	2	1	0.0238036
3	Stim	RMEDconnFromPos3	0.999486	2	1	4.15e-07
4	Stim	RMEDconnFromPos3	0.0242624	1	1	5.07577
5	Stim	RMEDconnFromPos3	0.0452063	2	1	4.01093
6	Stim	RMEDconnFromPos3	6.85e-07	2	1	24.6574
7	Stim	RMEDconnFromPos3	2.02e-06	2	1	22.5771
1	StimDetailed	RMEDconnFromPos3	0.870948	1	1	0.0263914
2	StimDetailed	RMEDconnFromPos3	4.8e-08	1	1	29.7958
3	StimDetailed	RMEDconnFromPos3	0.41528	1	1	0.663634
4	StimDetailed	RMEDconnFromPos3	0.00117807	1	1	10.5244
5	StimDetailed	RMEDconnFromPos3	0.247926	1	1	1.33495
6	StimDetailed	RMEDconnFromPos3	0.003259	1	1	8.65648
7	StimDetailed	RMEDconnFromPos3	3.34e-07	1	1	26.0428
1	bhv	RMEDconnTo	0.153422	3	3	5.2645
2	bhv	RMEDconnTo	0.852213	1	3	0.788512
3	bhv	RMEDconnTo	0.86671	1	3	0.727532
4	bhv	RMEDconnTo	0.00701603	3	3	12.1099
5	bhv	RMEDconnTo	0.00420126	3	3	13.2113
6	bhv	RMEDconnTo	0	3	3	477.928
7	bhv	RMEDconnTo	0	1	3	121.242
1	FWD	RMEDconnTo	0.455954	2	1	0.555808
2	FWD	RMEDconnTo	0.374551	1	1	0.788512
3	FWD	RMEDconnTo	0.393684	1	1	0.727532
4	FWD	RMEDconnTo	0.521763	2	1	0.410406
5	FWD	RMEDconnTo	0.104907	2	1	2.62931
6	FWD	RMEDconnTo	0	2	1	222.219
7	FWD	RMEDconnTo	0	2	1	88.9284
1	Stim	RMEDconnTo	0.3172	2	1	1.00046
2	Stim	RMEDconnTo	0.316951	2	1	1.00149
3	Stim	RMEDconnTo	0.31698	2	1	1.00137
4	Stim	RMEDconnTo	0.317191	2	1	1.0005
5	Stim	RMEDconnTo	0.0452063	2	1	4.01093
6	Stim	RMEDconnTo	0.000856257	1	1	11.1151
7	Stim	RMEDconnTo	0.0343617	2	1	4.47662
1	StimDetailed	RMEDconnTo	0.563378	1	1	0.33389
2	StimDetailed	RMEDconnTo	0.56322	1	1	0.33416
3	StimDetailed	RMEDconnTo	0.56468	1	1	0.331666
4	StimDetailed	RMEDconnTo	0.563349	1	1	0.333939
5	StimDetailed	RMEDconnTo	0.247926	1	1	1.33495
6	StimDetailed	RMEDconnTo	0.287016	1	1	1.13356
7	StimDetailed	RMEDconnTo	0.433997	1	1	0.612102
1	bhv	RMEDconnTo3	0.20907	3	3	4.53636
2	bhv	RMEDconnTo3	0	1	3	1675.19
3	bhv	RMEDconnTo3	0.86671	1	3	0.727532
4	bhv	RMEDconnTo3	0	3	3	209.595
5	bhv	RMEDconnTo3	0.00420126	3	3	13.2113
6	bhv	RMEDconnTo3	0	1	3	1005.76
7	bhv	RMEDconnTo3	0	1	3	701.712
1	FWD	RMEDconnTo3	0.583886	2	1	0.299994
2	FWD	RMEDconnTo3	0	1	1	1626.35
3	FWD	RMEDconnTo3	0.393684	1	1	0.727532
4	FWD	RMEDconnTo3	0	2	1	83.5466
5	FWD	RMEDconnTo3	0.104907	2	1	2.62931
6	FWD	RMEDconnTo3	0	2	1	607.05
7	FWD	RMEDconnTo3	0	1	1	642.106
1	Stim	RMEDconnTo3	0.0949017	1	1	2.7892
2	Stim	RMEDconnTo3	0.835944	1	1	0.0428839
3	Stim	RMEDconnTo3	0.31698	2	1	1.00137
4	Stim	RMEDconnTo3	0.0760174	1	1	3.14806
5	Stim	RMEDconnTo3	0.0452063	2	1	4.01093
6	Stim	RMEDconnTo3	1.68e-06	2	1	22.9289
7	Stim	RMEDconnTo3	1.89e-15	2	1	63.1932
1	StimDetailed	RMEDconnTo3	0.0824471	1	1	3.01599
2	StimDetailed	RMEDconnTo3	1.01e-08	1	1	32.8181
3	StimDetailed	RMEDconnTo3	0.56468	1	1	0.331666
4	StimDetailed	RMEDconnTo3	4.44e-16	1	1	66.2538
5	StimDetailed	RMEDconnTo3	0.247926	1	1	1.33495
6	StimDetailed	RMEDconnTo3	0.00232442	1	1	9.2739
7	StimDetailed	RMEDconnTo3	4.05e-14	1	1	57.1444
1	bhv	RMEDconnToNeg	0.000776589	1	3	16.8009
2	bhv	RMEDconnToNeg	NaN	1	3	NaN
3	bhv	RMEDconnToNeg	NaN	1	3	NaN
4	bhv	RMEDconnToNeg	NaN	1	3	NaN
5	bhv	RMEDconnToNeg	2.34e-12	4	3	57.194
6	bhv	RMEDconnToNeg	NaN	1	3	NaN
7	bhv	RMEDconnToNeg	1.81e-11	1	3	53.03
1	FWD	RMEDconnToNeg	0.00218467	2	1	9.38752
2	FWD	RMEDconnToNeg	NaN	1	1	NaN
3	FWD	RMEDconnToNeg	NaN	1	1	NaN
4	FWD	RMEDconnToNeg	NaN	1	1	NaN
5	FWD	RMEDconnToNeg	2.52e-05	2	1	17.751
6	FWD	RMEDconnToNeg	NaN	1	1	NaN
7	FWD	RMEDconnToNeg	2.7e-12	1	1	48.8959
1	Stim	RMEDconnToNeg	0.581952	2	1	0.303089
2	Stim	RMEDconnToNeg	NaN	1	1	NaN
3	Stim	RMEDconnToNeg	NaN	1	1	NaN
4	Stim	RMEDconnToNeg	NaN	1	1	NaN
5	Stim	RMEDconnToNeg	0.000215791	1	1	13.6883
6	Stim	RMEDconnToNeg	NaN	1	1	NaN
7	Stim	RMEDconnToNeg	1.14e-11	2	1	46.0715
5	StimDetailed	RMEDconnToNeg	0.438514	1	1	0.600167
5	StimDetailed	RMEDconnToNeg	0.438514	1	1	0.600167
7	StimDetailed	RMEDconnToNeg	8.92e-05	1	1	15.3521
7	StimDetailed	RMEDconnToNeg	8.92e-05	1	1	15.3521
1	bhv	RMEDconnToNeg3	1.96e-07	4	3	34.0234
2	bhv	RMEDconnToNeg3	NaN	1	3	NaN
3	bhv	RMEDconnToNeg3	NaN	1	3	NaN
4	bhv	RMEDconnToNeg3	NaN	1	3	NaN
5	bhv	RMEDconnToNeg3	NaN	1	3	NaN
6	bhv	RMEDconnToNeg3	NaN	1	3	NaN
7	bhv	RMEDconnToNeg3	NaN	1	3	NaN
1	FWD	RMEDconnToNeg3	0.124954	2	1	2.35409
2	FWD	RMEDconnToNeg3	NaN	1	1	NaN
3	FWD	RMEDconnToNeg3	NaN	1	1	NaN
4	FWD	RMEDconnToNeg3	NaN	1	1	NaN
5	FWD	RMEDconnToNeg3	NaN	1	1	NaN
6	FWD	RMEDconnToNeg3	NaN	1	1	NaN
7	FWD	RMEDconnToNeg3	NaN	1	1	NaN
1	Stim	RMEDconnToNeg3	0.000298889	1	1	13.0773
2	Stim	RMEDconnToNeg3	NaN	1	1	NaN
3	Stim	RMEDconnToNeg3	NaN	1	1	NaN
4	Stim	RMEDconnToNeg3	NaN	1	1	NaN
5	Stim	RMEDconnToNeg3	NaN	1	1	NaN
6	Stim	RMEDconnToNeg3	NaN	1	1	NaN
7	Stim	RMEDconnToNeg3	NaN	1	1	NaN
5	StimDetailed	RMEDconnToNeg3	NaN	1	1	NaN
5	StimDetailed	RMEDconnToNeg3	NaN	1	1	NaN
7	StimDetailed	RMEDconnToNeg3	NaN	1	1	NaN
7	StimDetailed	RMEDconnToNeg3	NaN	1	1	NaN
1	bhv	RMEDconnToPos	0.153422	3	3	5.2645
2	bhv	RMEDconnToPos	0.852213	1	3	0.788512
3	bhv	RMEDconnToPos	0.86671	1	3	0.727532
4	bhv	RMEDconnToPos	0.00701603	3	3	12.1099
5	bhv	RMEDconnToPos	0.00420126	3	3	13.2113
6	bhv	RMEDconnToPos	0	3	3	477.928
7	bhv	RMEDconnToPos	0	1	3	121.242
1	FWD	RMEDconnToPos	0.455954	2	1	0.555808
2	FWD	RMEDconnToPos	0.374551	1	1	0.788512
3	FWD	RMEDconnToPos	0.393684	1	1	0.727532
4	FWD	RMEDconnToPos	0.521763	2	1	0.410406
5	FWD	RMEDconnToPos	0.104907	2	1	2.62931
6	FWD	RMEDconnToPos	0	2	1	222.219
7	FWD	RMEDconnToPos	0	2	1	88.9284
1	Stim	RMEDconnToPos	0.3172	2	1	1.00046
2	Stim	RMEDconnToPos	0.316951	2	1	1.00149
3	Stim	RMEDconnToPos	0.31698	2	1	1.00137
4	Stim	RMEDconnToPos	0.317191	2	1	1.0005
5	Stim	RMEDconnToPos	0.0452063	2	1	4.01093
6	Stim	RMEDconnToPos	0.000856257	1	1	11.1151
7	Stim	RMEDconnToPos	0.0343617	2	1	4.47662
1	StimDetailed	RMEDconnToPos	0.563378	1	1	0.33389
2	StimDetailed	RMEDconnToPos	0.56322	1	1	0.33416
3	StimDetailed	RMEDconnToPos	0.56468	1	1	0.331666
4	StimDetailed	RMEDconnToPos	0.563349	1	1	0.333939
5	StimDetailed	RMEDconnToPos	0.247926	1	1	1.33495
6	StimDetailed	RMEDconnToPos	0.287016	1	1	1.13356
7	StimDetailed	RMEDconnToPos	0.433997	1	1	0.612102
1	bhv	RMEDconnToPos3	0.000244428	3	3	19.2352
2	bhv	RMEDconnToPos3	0	1	3	1675.19
3	bhv	RMEDconnToPos3	0.86671	1	3	0.727532
4	bhv	RMEDconnToPos3	0	3	3	209.595
5	bhv	RMEDconnToPos3	0.00420126	3	3	13.2113
6	bhv	RMEDconnToPos3	0	1	3	1005.76
7	bhv	RMEDconnToPos3	0	1	3	701.712
1	FWD	RMEDconnToPos3	0.832351	2	1	0.0448114
2	FWD	RMEDconnToPos3	0	1	1	1626.35
3	FWD	RMEDconnToPos3	0.393684	1	1	0.727532
4	FWD	RMEDconnToPos3	0	2	1	83.5466
5	FWD	RMEDconnToPos3	0.104907	2	1	2.62931
6	FWD	RMEDconnToPos3	0	2	1	607.05
7	FWD	RMEDconnToPos3	0	1	1	642.106
1	Stim	RMEDconnToPos3	0.343795	2	1	0.896228
2	Stim	RMEDconnToPos3	0.835944	1	1	0.0428839
3	Stim	RMEDconnToPos3	0.31698	2	1	1.00137
4	Stim	RMEDconnToPos3	0.0760174	1	1	3.14806
5	Stim	RMEDconnToPos3	0.0452063	2	1	4.01093
6	Stim	RMEDconnToPos3	1.68e-06	2	1	22.9289
7	Stim	RMEDconnToPos3	1.89e-15	2	1	63.1932
1	StimDetailed	RMEDconnToPos3	0.0138522	1	1	6.05688
2	StimDetailed	RMEDconnToPos3	1.01e-08	1	1	32.8181
3	StimDetailed	RMEDconnToPos3	0.56468	1	1	0.331666
4	StimDetailed	RMEDconnToPos3	4.44e-16	1	1	66.2538
5	StimDetailed	RMEDconnToPos3	0.247926	1	1	1.33495
6	StimDetailed	RMEDconnToPos3	0.00232442	1	1	9.2739
7	StimDetailed	RMEDconnToPos3	4.05e-14	1	1	57.1444
1	bhv	RMEDyhat	0	1	3	1039.32
2	bhv	RMEDyhat	0	1	3	1448.83
3	bhv	RMEDyhat	0	1	3	718.486
4	bhv	RMEDyhat	0	1	3	1189.66
5	bhv	RMEDyhat	0	1	3	1542.74
6	bhv	RMEDyhat	0	1	3	1195.45
7	bhv	RMEDyhat	0	1	3	1746.5
1	FWD	RMEDyhat	0	1	1	962.679
2	FWD	RMEDyhat	0	1	1	1444.49
3	FWD	RMEDyhat	0	1	1	563.653
4	FWD	RMEDyhat	0	1	1	805.379
5	FWD	RMEDyhat	0	1	1	1358.04
6	FWD	RMEDyhat	0	1	1	678.778
7	FWD	RMEDyhat	0	1	1	1484.57
1	Stim	RMEDyhat	0	2	1	135.631
2	Stim	RMEDyhat	0.462476	2	1	0.539895
3	Stim	RMEDyhat	3.24e-11	1	1	44.0243
4	Stim	RMEDyhat	5.96e-11	1	1	42.8325
5	Stim	RMEDyhat	0	2	1	132.976
6	Stim	RMEDyhat	0	2	1	82.9354
7	Stim	RMEDyhat	0.000561525	1	1	11.8994
1	StimD	RMEDyhat	1.57e-14	1	1	59.0143
2	StimD	RMEDyhat	8.84e-10	1	1	37.5649
3	StimD	RMEDyhat	0.720607	1	1	0.127912
4	StimD	RMEDyhat	0	1	1	117.586
5	StimD	RMEDyhat	1.67e-13	1	1	54.3556
6	StimD	RMEDyhat	1.97e-09	1	1	36.0059
7	StimD	RMEDyhat	0.00232889	1	1	9.27038
1	bhv	RMEDyhat3	6.11e-08	4	3	36.4191
2	bhv	RMEDyhat3	NaN	1	3	NaN
3	bhv	RMEDyhat3	0.692525	1	3	1.45573
4	bhv	RMEDyhat3	0	1	3	96.9486
5	bhv	RMEDyhat3	0	4	3	120.483
6	bhv	RMEDyhat3	NaN	1	3	NaN
7	bhv	RMEDyhat3	NaN	1	3	NaN
1	FWD	RMEDyhat3	0.0932155	2	1	2.81795
2	FWD	RMEDyhat3	NaN	1	1	NaN
3	FWD	RMEDyhat3	0.227611	1	1	1.45573
4	FWD	RMEDyhat3	0	1	1	96.9486
5	FWD	RMEDyhat3	0.00103252	2	1	10.7683
6	FWD	RMEDyhat3	NaN	1	1	NaN
7	FWD	RMEDyhat3	NaN	1	1	NaN
1	Stim	RMEDyhat3	0.000174292	1	1	14.0897
2	Stim	RMEDyhat3	NaN	1	1	NaN
3	Stim	RMEDyhat3	0.999486	1	1	4.15e-07
4	Stim	RMEDyhat3	2.86e-10	1	1	39.7686
5	Stim	RMEDyhat3	4.17e-06	2	1	21.183
6	Stim	RMEDyhat3	NaN	1	1	NaN
7	Stim	RMEDyhat3	NaN	1	1	NaN
1	StimD	RMEDyhat3	0.0301226	1	1	4.70228
2	StimD	RMEDyhat3	NaN	1	1	NaN
3	StimD	RMEDyhat3	0.411453	1	1	0.674598
4	StimD	RMEDyhat3	0.000269154	1	1	13.2737
5	StimD	RMEDyhat3	1.44e-15	2	1	63.6454
6	StimD	RMEDyhat3	NaN	1	1	NaN
7	StimD	RMEDyhat3	NaN	1	1	NaN
1	bhv	SABDconnFrom3	0	3	3	1273.56
1	FWD	SABDconnFrom3	0	2	1	1245.59
1	Stim	SABDconnFrom3	7.93e-14	1	1	55.8227
1	StimDetailed	SABDconnFrom3	1.1e-10	1	1	41.635
1	bhv	SABDconnFromNeg	0	1	3	128.923
1	FWD	SABDconnFromNeg	0	1	1	125.433
1	Stim	SABDconnFromNeg	0	2	1	93.8425
1	bhv	SABDconnFromNeg3	0	1	3	85.6786
1	FWD	SABDconnFromNeg3	0	1	1	82.8665
1	Stim	SABDconnFromNeg3	1.33e-15	2	1	63.7996
1	bhv	SABDconnFromPos	4.11e-12	3	3	56.0462
1	FWD	SABDconnFromPos	9.09e-13	2	1	51.0321
1	Stim	SABDconnFromPos	3.24e-11	1	1	44.0265
1	StimDetailed	SABDconnFromPos	0	1	1	135.855
1	bhv	SABDconnFromPos3	0	3	3	1449.88
1	FWD	SABDconnFromPos3	0	2	1	1416.87
1	Stim	SABDconnFromPos3	0	1	1	102.235
1	StimDetailed	SABDconnFromPos3	0	1	1	125.027
1	bhv	SABDconnTo3	0	3	3	1296.67
1	FWD	SABDconnTo3	0	2	1	1278.1
1	Stim	SABDconnTo3	0	1	1	83.5902
1	StimDetailed	SABDconnTo3	2.55e-15	1	1	62.6182
1	bhv	SABDconnToNeg	0	1	3	110.826
1	FWD	SABDconnToNeg	0	1	1	107.76
1	Stim	SABDconnToNeg	0	2	1	80.8698
1	bhv	SABDconnToNeg3	8.68e-13	1	3	59.2072
1	FWD	SABDconnToNeg3	9.24e-14	1	1	55.5234
1	Stim	SABDconnToNeg3	4.2e-12	2	1	48.027
1	bhv	SABDconnToPos	6.53e-14	3	3	64.4644
1	FWD	SABDconnToPos	9.88e-15	2	1	59.9219
1	Stim	SABDconnToPos	2.26e-12	1	1	49.2419
1	StimDetailed	SABDconnToPos	0	1	1	151.505
1	bhv	SABDconnToPos3	0	3	3	1419.49
1	FWD	SABDconnToPos3	0	2	1	1396.35
1	Stim	SABDconnToPos3	0	1	1	123.711
1	StimDetailed	SABDconnToPos3	0	1	1	132.164
1	bhv	SABDyhat	0	3	3	1568.2
1	FWD	SABDyhat	0	2	1	1088.06
1	Stim	SABDyhat	0	1	1	81.0209
1	StimD	SABDyhat	0	1	1	108.988
1	bhv	SABDyhat3	2.79e-06	4	3	28.5422
1	FWD	SABDyhat3	0.16733	2	1	1.90671
1	Stim	SABDyhat3	0.000513532	1	1	12.0659
1	StimD	SABDyhat3	0.0447818	1	1	4.02684
1	bhv	stimTimes	0	1	3	124.529
2	bhv	stimTimes	0.00542726	1	3	12.6621
3	bhv	stimTimes	0	1	3	93.3508
4	bhv	stimTimes	0.00222753	3	3	14.5662
5	bhv	stimTimes	0	1	3	247.747
[truncated: 23 more rows]
