# Supplementary material for: Decomposed Linear Dynamical Systems (dLDS) models reveal instantaneous, context-dependent dynamic connectivity in C. elegans
Source: Commun Biol. 2025 Aug 13;8:1218. doi: 10.1038/s42003-025-08599-3 (PMC12350842; doi:10.1038/s42003-025-08599-3)
Supplement: Supplementary file 4 — Supplementary Data 2 [file 42003_2025_8599_MOESM4_ESM.xlsx]

## Sheet: storedANOVA_Augmented_250218_la
Worm	variable	source	SOS	df	MS	F	p
1	AVFRyhat	Bhv State	0.24934	3	0.0831132	213.19	2.53e-121
		Stim State	0.092599	1	0.092599	237.521	5.85e-51
		Bhv State:Stim State	0.0183347	3	0.00611156	15.6764	4.35e-10
		Error	0.853785	2190	0.000389856	NaN	NaN
		Total	1.18146	2197	NaN	NaN	NaN
1	BAGLyhat	Bhv State	0.139174	3	0.0463914	19.6621	1.41e-12
		Stim State	0.0445021	1	0.0445021	18.8614	1.47e-05
		Bhv State:Stim State	0.113158	3	0.0377193	15.9866	2.78e-10
		Error	5.16715	2190	0.00235943	NaN	NaN
		Total	5.59277	2197	NaN	NaN	NaN
1	BAGRyhat	Bhv State	0.189566	3	0.0631887	22.7233	1.74e-14
		Stim State	0.0570587	1	0.0570587	20.5189	6.22e-06
		Bhv State:Stim State	0.150531	3	0.0501771	18.0442	1.44e-11
		Error	6.08993	2190	0.00278079	NaN	NaN
		Total	6.64856	2197	NaN	NaN	NaN
1	RMEDyhat	Bhv State	0.36653	3	0.122177	583.112	1.56e-278
		Stim State	0.0015752	1	0.0015752	7.51794	0.00615841
		Bhv State:Stim State	0.0137716	3	0.00459054	21.9093	5.6e-14
		Error	0.458859	2190	0.000209525	NaN	NaN
		Total	0.881022	2197	NaN	NaN	NaN
1	RISyhat	Bhv State	0.171073	3	0.0570244	308.748	3.71e-167
		Stim State	0.000188836	1	0.000188836	1.02242	0.312058
		Bhv State:Stim State	0.0415429	3	0.0138476	74.9755	3.68e-46
		Error	0.404483	2190	0.000184696	NaN	NaN
		Total	0.667994	2197	NaN	NaN	NaN
1	SABDyhat	Bhv State	1.4333	3	0.477765	796.704	0
		Stim State	0.00623284	1	0.00623284	10.3937	0.00128308
		Bhv State:Stim State	0.0434896	3	0.0144965	24.1739	2.18e-15
		Error	1.31329	2190	0.000599677	NaN	NaN
		Total	2.90324	2197	NaN	NaN	NaN
2	AVFRyhat	Bhv State	0.0627159	3	0.0209053	594.031	2.31e-276
		Stim State	0.004117	1	0.004117	116.986	1.53e-26
		Bhv State:Stim State	0.00945532	3	0.00315177	89.5587	2.16e-54
		Error	0.0707012	2009	3.52e-05	NaN	NaN
		Total	0.143094	2016	NaN	NaN	NaN
2	BAGLyhat	Bhv State	0.0466115	3	0.0155372	274.826	1.88e-149
		Stim State	0.0283844	1	0.0283844	502.072	1.92e-99
		Bhv State:Stim State	0.0276936	3	0.00923119	163.284	1.03e-94
		Error	0.113578	2009	5.65e-05	NaN	NaN
		Total	0.209056	2016	NaN	NaN	NaN
2	BAGRyhat	Bhv State	0.0530411	3	0.0176804	409.191	2.02e-207
		Stim State	9.58e-05	1	9.58e-05	2.21695	0.136659
		Bhv State:Stim State	0.0183519	3	0.00611728	141.577	3.22e-83
		Error	0.086805	2009	4.32e-05	NaN	NaN
		Total	0.161078	2016	NaN	NaN	NaN
2	RMEDyhat	Bhv State	4.28459	3	1.4282	974.718	0
		Stim State	0.0821047	1	0.0821047	56.0349	1.06e-13
		Bhv State:Stim State	0.0741208	3	0.0247069	16.862	8.1e-11
		Error	2.94367	2009	0.00146524	NaN	NaN
		Total	7.33366	2016	NaN	NaN	NaN
2	RISyhat	Bhv State	0.677864	3	0.225955	207.222	4.25e-117
		Stim State	0.325448	1	0.325448	298.466	1.85e-62
		Bhv State:Stim State	0.586777	3	0.195592	179.376	4.81e-103
		Error	2.19062	2009	0.0010904	NaN	NaN
		Total	4.79927	2016	NaN	NaN	NaN
2	RIGLyhat	Bhv State	0.0458226	3	0.0152742	292.289	1.96e-157
		Stim State	0.0087371	1	0.0087371	167.194	8.53e-37
		Bhv State:Stim State	0.0209708	3	0.00699027	133.766	5.23e-79
		Error	0.104985	2009	5.23e-05	NaN	NaN
		Total	0.205024	2016	NaN	NaN	NaN
3	AVFRyhat	Bhv State	0.365771	3	0.121924	366.194	1.03e-192
		Stim State	0.0697932	1	0.0697932	209.622	1.95e-45
		Bhv State:Stim State	0.013222	3	0.00440734	13.2373	1.45e-08
		Error	0.728823	2189	0.000332948	NaN	NaN
		Total	1.20526	2196	NaN	NaN	NaN
3	BAGLyhat	Bhv State	1.15773	3	0.38591	108.658	1.4e-65
		Stim State	0.891979	1	0.891979	251.147	1.25e-53
		Bhv State:Stim State	0.979026	3	0.326342	91.8856	5.24e-56
		Error	7.77448	2189	0.00355162	NaN	NaN
		Total	10.6352	2196	NaN	NaN	NaN
3	BAGRyhat	Bhv State	0.789852	3	0.263284	113.761	1.86e-68
		Stim State	0.435056	1	0.435056	187.981	4.16e-41
		Bhv State:Stim State	0.673461	3	0.224487	96.9974	6.05e-59
		Error	5.06614	2189	0.00231436	NaN	NaN
		Total	6.79783	2196	NaN	NaN	NaN
3	RMEDyhat	Bhv State	0.34463	3	0.114877	502.072	3.12e-248
		Stim State	0.0370593	1	0.0370593	161.969	7.57e-36
		Bhv State:Stim State	0.00232348	3	0.000774493	3.38495	0.0174634
		Error	0.500854	2189	0.000228805	NaN	NaN
		Total	0.889691	2196	NaN	NaN	NaN
3	RISyhat	Bhv State	12.2602	3	4.08675	889.854	0
		Stim State	0.241238	1	0.241238	52.5275	5.85e-13
		Bhv State:Stim State	0.201868	3	0.0672894	14.6517	1.9e-09
		Error	10.0532	2189	0.0045926	NaN	NaN
		Total	24.6197	2196	NaN	NaN	NaN
3	RIGLyhat	Bhv State	0.227945	3	0.0759817	390.58	3.63e-203
		Stim State	0.024267	1	0.024267	124.743	3.3e-28
		Bhv State:Stim State	0.00094967	3	0.000316557	1.62724	0.180997
		Error	0.425838	2189	0.000194536	NaN	NaN
		Total	0.69091	2196	NaN	NaN	NaN
4	AVFRyhat	Bhv State	0.320295	3	0.106765	687.241	1.95e-307
		Stim State	0.126749	1	0.126749	815.874	6.65e-151
		Bhv State:Stim State	0.0105237	3	0.0035079	22.5802	2.24e-14
		Error	0.31226	2010	0.000155353	NaN	NaN
		Total	0.817148	2017	NaN	NaN	NaN
4	BAGLyhat	Bhv State	0.321211	3	0.10707	41.6121	4.38e-26
		Stim State	0.663805	1	0.663805	257.983	1.03e-54
		Bhv State:Stim State	0.269192	3	0.0897306	34.8732	5.74e-22
		Error	5.17184	2010	0.00257306	NaN	NaN
		Total	6.50071	2017	NaN	NaN	NaN
4	BAGRyhat	Bhv State	1.02999	3	0.34333	77.4103	2.2e-47
		Stim State	1.09398	1	1.09398	246.659	1.61e-52
		Bhv State:Stim State	0.441488	3	0.147163	33.1806	6.28e-21
		Error	8.91476	2010	0.00443521	NaN	NaN
		Total	11.6049	2017	NaN	NaN	NaN
4	RMEDyhat	Bhv State	5.6444	3	1.88147	2289.3	0
		Stim State	0.532634	1	0.532634	648.091	3.76e-124
		Bhv State:Stim State	0.400195	3	0.133398	162.314	3.28e-94
		Error	1.65192	2010	0.000821852	NaN	NaN
		Total	7.98297	2017	NaN	NaN	NaN
4	RISyhat	Bhv State	1.88916	3	0.629719	917.391	0
		Stim State	0.150093	1	0.150093	218.659	4.79e-47
		Bhv State:Stim State	0.572737	3	0.190912	278.126	5.53e-151
		Error	1.37971	2010	0.000686424	NaN	NaN
		Total	4.42557	2017	NaN	NaN	NaN
4	RIGLyhat	Bhv State	0.112411	3	0.0374702	147.489	2.21e-86
		Stim State	0.000617774	1	0.000617774	2.43165	0.119065
		Bhv State:Stim State	0.010998	3	0.003666	14.43	2.66e-09
		Error	0.510651	2010	0.000254055	NaN	NaN
		Total	0.627875	2017	NaN	NaN	NaN
5	AVFRyhat	Bhv State	0.0225686	3	0.00752287	231.368	2.07e-130
		Stim State	4.81e-05	1	4.81e-05	1.4796	0.223967
		Bhv State:Stim State	0.0178092	3	0.0059364	182.575	1.13e-105
		Error	0.0713049	2193	3.25e-05	NaN	NaN
		Total	0.105362	2200	NaN	NaN	NaN
5	BAGLyhat	Bhv State	0.790619	3	0.26354	210.154	8.21e-120
		Stim State	0.647341	1	0.647341	516.207	8.47e-103
		Bhv State:Stim State	0.665071	3	0.22169	176.782	1.19e-102
		Error	2.75009	2193	0.00125403	NaN	NaN
		Total	4.51118	2200	NaN	NaN	NaN
5	BAGRyhat	Bhv State	1.89202	3	0.630673	217.206	2.32e-123
		Stim State	1.46639	1	1.46639	505.029	7.95e-101
		Bhv State:Stim State	1.60222	3	0.534075	183.937	2.21e-106
		Error	6.36753	2193	0.00290357	NaN	NaN
		Total	10.2797	2200	NaN	NaN	NaN
5	RMEDyhat	Bhv State	0.504489	3	0.168163	1272.42	0
		Stim State	0.00701739	1	0.00701739	53.0975	4.41e-13
		Bhv State:Stim State	0.0919889	3	0.030663	232.013	9.93e-131
		Error	0.289828	2193	0.00013216	NaN	NaN
		Total	0.871737	2200	NaN	NaN	NaN
5	RISyhat	Bhv State	1.91428	3	0.638094	672.196	0
		Stim State	0.826708	1	0.826708	870.89	1.8e-161
		Bhv State:Stim State	1.57294	3	0.524314	552.335	2.4e-267
		Error	2.08174	2193	0.000949268	NaN	NaN
		Total	10.1002	2200	NaN	NaN	NaN
6	AVFRyhat	Bhv State	0.138803	3	0.0462676	333.808	7.53e-176
		Stim State	0.00393194	1	0.00393194	28.3679	1.12e-07
		Bhv State:Stim State	0.0124099	3	0.00413662	29.8446	7.11e-19
		Error	0.278458	2009	0.000138605	NaN	NaN
		Total	0.440402	2016	NaN	NaN	NaN
6	BAGLyhat	Bhv State	2.35837	3	0.786123	89.9711	1.25e-54
		Stim State	2.05358	1	2.05358	235.031	2.97e-50
		Bhv State:Stim State	1.34768	3	0.449227	51.4137	5.17e-32
		Error	17.5537	2009	0.00873751	NaN	NaN
		Total	24.7394	2016	NaN	NaN	NaN
6	BAGRyhat	Bhv State	0.855305	3	0.285102	49.421	8.18e-31
		Stim State	1.13974	1	1.13974	197.568	7.11e-43
		Bhv State:Stim State	0.905128	3	0.301709	52.2999	1.52e-32
		Error	11.5896	2009	0.00576883	NaN	NaN
		Total	14.994	2016	NaN	NaN	NaN
6	RMEDyhat	Bhv State	14.6086	3	4.86952	2340.03	0
		Stim State	0.0622015	1	0.0622015	29.8907	5.14e-08
		Bhv State:Stim State	0.0636554	3	0.0212185	10.1965	1.16e-06
		Error	4.18065	2009	0.00208096	NaN	NaN
		Total	20.0633	2016	NaN	NaN	NaN
6	RISyhat	Bhv State	0.413124	3	0.137708	307.11	4.25e-164
		Stim State	0.0837426	1	0.0837426	186.759	1.01e-40
		Bhv State:Stim State	0.105517	3	0.0351725	78.4401	5.55e-48
		Error	0.900834	2009	0.000448399	NaN	NaN
		Total	1.75343	2016	NaN	NaN	NaN
6	RIGLyhat	Bhv State	0.165335	3	0.0551116	312.922	1.1e-166
		Stim State	0.000190853	1	0.000190853	1.08366	0.298006
		Bhv State:Stim State	0.0421401	3	0.0140467	79.7568	9.56e-49
		Error	0.353824	2009	0.000176119	NaN	NaN
		Total	0.597155	2016	NaN	NaN	NaN
7	AVFRyhat	Bhv State	0.0543383	3	0.0181128	102.424	1.06e-61
		Stim State	1.53e-05	1	1.53e-05	0.0862848	0.768985
		Bhv State:Stim State	0.0122747	3	0.00409155	23.1369	1.01e-14
		Error	0.355627	2011	0.000176841	NaN	NaN
		Total	0.428958	2018	NaN	NaN	NaN
7	BAGLyhat	Bhv State	2.48278	3	0.827593	145.693	1.98e-85
		Stim State	1.87176	1	1.87176	329.513	2.59e-68
		Bhv State:Stim State	1.94116	3	0.647052	113.91	3.99e-68
		Error	11.4233	2011	0.00568039	NaN	NaN
		Total	19.0546	2018	NaN	NaN	NaN
7	BAGRyhat	Bhv State	2.86314	3	0.954379	98.4322	1.9e-59
		Stim State	2.93428	1	2.93428	302.634	2.97e-63
		Bhv State:Stim State	3.19337	3	1.06446	109.785	7.89e-66
		Error	19.4983	2011	0.00969581	NaN	NaN
		Total	30.7706	2018	NaN	NaN	NaN
7	RMEDyhat	Bhv State	22.0301	3	7.34336	4028.73	0
		Stim State	0.251694	1	0.251694	138.085	6.97e-31
		Bhv State:Stim State	0.139718	3	0.0465726	25.5508	3.21e-16
		Error	3.66554	2011	0.00182275	NaN	NaN
		Total	26.0325	2018	NaN	NaN	NaN
