# Supplementary material for: Decomposed Linear Dynamical Systems (dLDS) models reveal instantaneous, context-dependent dynamic connectivity in C. elegans
Source: Commun Biol. 2025 Aug 13;8:1218. doi: 10.1038/s42003-025-08599-3 (PMC12350842; doi:10.1038/s42003-025-08599-3)
Supplement: Supplementary file 5 — Supplementary Data 3 [file 42003_2025_8599_MOESM5_ESM.xlsx]

## Sheet: storedMANOVA_Augmented_labelled
Worm	variable	source	df	test statistic	value	F	dfNum	dfDen	p
1	AVFRconnTo	Bhv State	3	pillai	9.54092	NaN	30	6546	NaN
			NaN	wilks	NaN	NaN	30	6399.41	NaN
			NaN	hotelling	NaN	NaN	30	6536	NaN
			NaN	roy	3.68864	804.862	10	2182	0
		Stim State	1	pillai	0.258987	76.1919	10	2180	3.48e-134
			NaN	wilks	NaN	NaN	10	2180	NaN
			NaN	hotelling	NaN	NaN	10	2180	NaN
			NaN	roy	0.191179	41.6771	10	2180	6.15e-76
		Bhv State:Stim State	3	pillai	0.173141	13.3645	30	6546	2.97e-64
			NaN	wilks	NaN	NaN	30	6399.41	NaN
			NaN	hotelling	NaN	NaN	30	6536	NaN
			NaN	roy	2.51106	547.913	10	2182	0
		Error	2189		NaN	NaN	NaN	NaN	NaN
		Total	2196		NaN	NaN	NaN	NaN	NaN
1	BAGLconnTo	Bhv State	3	pillai	38.1386	NaN	30	6546	NaN
			NaN	wilks	NaN	NaN	30	6399.41	NaN
			NaN	hotelling	NaN	NaN	30	6536	NaN
			NaN	roy	3.90443	851.947	10	2182	0
		Stim State	1	pillai	-0.0188381	-4.03076	10	2180	1
			NaN	wilks	NaN	NaN	10	2180	NaN
			NaN	hotelling	NaN	NaN	10	2180	NaN
			NaN	roy	0.191179	41.6771	10	2180	6.15e-76
		Bhv State:Stim State	3	pillai	1.49113	215.634	30	6546	0
			NaN	wilks	NaN	NaN	30	6399.41	NaN
			NaN	hotelling	NaN	NaN	30	6536	NaN
			NaN	roy	2.32657	507.658	10	2182	0
		Error	2189		NaN	NaN	NaN	NaN	NaN
		Total	2196		NaN	NaN	NaN	NaN	NaN
1	BAGRconnTo	Bhv State	3	pillai	6.9129	NaN	30	6546	NaN
			NaN	wilks	NaN	NaN	30	6399.41	NaN
			NaN	hotelling	NaN	NaN	30	6536	NaN
			NaN	roy	9.23334	2014.71	10	2182	0
		Stim State	1	pillai	0.188728	50.7138	10	2180	7.5e-92
			NaN	wilks	NaN	NaN	10	2180	NaN
			NaN	hotelling	NaN	NaN	10	2180	NaN
			NaN	roy	0.191179	41.6771	10	2180	6.15e-76
		Bhv State:Stim State	3	pillai	-0.310416	-20.4605	30	6546	1
			NaN	wilks	NaN	NaN	30	6399.41	NaN
			NaN	hotelling	NaN	NaN	30	6536	NaN
			NaN	roy	Inf	Inf	10	2182	0
		Error	2189		NaN	NaN	NaN	NaN	NaN
		Total	2196		NaN	NaN	NaN	NaN	NaN
1	RMEDconnTo	Bhv State	3	pillai	15.5255	NaN	30	6546	NaN
			NaN	wilks	NaN	NaN	30	6399.41	NaN
			NaN	hotelling	NaN	NaN	30	6536	NaN
			NaN	roy	5.4166	1181.9	10	2182	0
		Stim State	1	pillai	0.325442	105.175	10	2180	2.87e-178
			NaN	wilks	NaN	NaN	10	2180	NaN
			NaN	hotelling	NaN	NaN	10	2180	NaN
			NaN	roy	0.395669	86.2558	10	2180	5.96e-150
		Bhv State:Stim State	3	pillai	3.90561	NaN	30	6546	NaN
			NaN	wilks	NaN	NaN	30	6399.41	NaN
			NaN	hotelling	NaN	NaN	30	6536	NaN
			NaN	roy	0.498856	108.85	10	2182	1.3e-183
		Error	2189		NaN	NaN	NaN	NaN	NaN
		Total	2196		NaN	NaN	NaN	NaN	NaN
1	RISconnTo	Bhv State	3	pillai	Inf	NaN	30	6546	NaN
			NaN	wilks	NaN	NaN	30	6399.41	NaN
			NaN	hotelling	NaN	NaN	30	6536	NaN
			NaN	roy	3.68864	804.862	10	2182	0
		Stim State	1	pillai	-0.724546	-91.5899	10	2180	1
			NaN	wilks	NaN	NaN	10	2180	NaN
			NaN	hotelling	NaN	NaN	10	2180	NaN
			NaN	roy	0.191179	41.6771	10	2180	6.15e-76
		Bhv State:Stim State	3	pillai	1.51552	222.763	30	6546	0
			NaN	wilks	NaN	NaN	30	6399.41	NaN
			NaN	hotelling	NaN	NaN	30	6536	NaN
			NaN	roy	0.792355	172.892	10	2182	7.47e-268
		Error	2189		NaN	NaN	NaN	NaN	NaN
		Total	2196		NaN	NaN	NaN	NaN	NaN
1	SABDconnTo	Bhv State	3	pillai	Inf	NaN	30	6546	NaN
			NaN	wilks	NaN	NaN	30	6399.41	NaN
			NaN	hotelling	NaN	NaN	30	6536	NaN
			NaN	roy	Inf	Inf	10	2182	0
		Stim State	1	pillai	0.267546	79.6298	10	2180	1.25e-139
			NaN	wilks	NaN	NaN	10	2180	NaN
			NaN	hotelling	NaN	NaN	10	2180	NaN
			NaN	roy	0.191179	41.6771	10	2180	6.15e-76
		Bhv State:Stim State	3	pillai	1.76795	313.11	30	6546	0
			NaN	wilks	NaN	NaN	30	6399.41	NaN
			NaN	hotelling	NaN	NaN	30	6536	NaN
			NaN	roy	Inf	Inf	10	2182	0
		Error	2189		NaN	NaN	NaN	NaN	NaN
		Total	2196		NaN	NaN	NaN	NaN	NaN
1	AVFRconnFrom	Bhv State	3	pillai	11.7608	NaN	30	6546	NaN
			NaN	wilks	NaN	NaN	30	6399.41	NaN
			NaN	hotelling	NaN	NaN	30	6536	NaN
			NaN	roy	Inf	Inf	10	2182	0
		Stim State	1	pillai	0.18234	48.6146	10	2180	3.37e-88
			NaN	wilks	NaN	NaN	10	2180	NaN
			NaN	hotelling	NaN	NaN	10	2180	NaN
			NaN	roy	0.191179	41.6771	10	2180	6.15e-76
		Bhv State:Stim State	3	pillai	0.894071	92.6367	30	6546	0
			NaN	wilks	NaN	NaN	30	6399.41	NaN
			NaN	hotelling	NaN	NaN	30	6536	NaN
			NaN	roy	0.498856	108.85	10	2182	1.3e-183
		Error	2189		NaN	NaN	NaN	NaN	NaN
		Total	2196		NaN	NaN	NaN	NaN	NaN
1	BAGLconnFrom	Bhv State	3	pillai	8.9561	NaN	30	6546	NaN
			NaN	wilks	NaN	NaN	30	6399.41	NaN
			NaN	hotelling	NaN	NaN	30	6536	NaN
			NaN	roy	3.68864	804.862	10	2182	0
		Stim State	1	pillai	0.631617	373.775	10	2180	0
			NaN	wilks	NaN	NaN	10	2180	NaN
			NaN	hotelling	NaN	NaN	10	2180	NaN
			NaN	roy	0.191179	41.6771	10	2180	6.15e-76
		Bhv State:Stim State	3	pillai	1.2621	158.461	30	6546	0
			NaN	wilks	NaN	NaN	30	6399.41	NaN
			NaN	hotelling	NaN	NaN	30	6536	NaN
			NaN	roy	0.561596	122.54	10	2182	6.58e-203
		Error	2189		NaN	NaN	NaN	NaN	NaN
		Total	2196		NaN	NaN	NaN	NaN	NaN
1	BAGRconnFrom	Bhv State	3	pillai	2.64302	1615.52	30	6546	0
			NaN	wilks	NaN	NaN	30	6399.41	NaN
			NaN	hotelling	NaN	NaN	30	6536	NaN
			NaN	roy	Inf	Inf	10	2182	0
		Stim State	1	pillai	-0.438447	-66.4477	10	2180	1
			NaN	wilks	NaN	NaN	10	2180	NaN
			NaN	hotelling	NaN	NaN	10	2180	NaN
			NaN	roy	0.191179	41.6771	10	2180	6.15e-76
		Bhv State:Stim State	3	pillai	1.48548	214.016	30	6546	0
			NaN	wilks	NaN	NaN	30	6399.41	NaN
			NaN	hotelling	NaN	NaN	30	6536	NaN
			NaN	roy	0.498856	108.85	10	2182	1.3e-183
		Error	2189		NaN	NaN	NaN	NaN	NaN
		Total	2196		NaN	NaN	NaN	NaN	NaN
1	RMEDconnFrom	Bhv State	3	pillai	0.972019	104.584	30	6546	0
			NaN	wilks	NaN	NaN	30	6399.41	NaN
			NaN	hotelling	NaN	NaN	30	6536	NaN
			NaN	roy	Inf	Inf	10	2182	0
		Stim State	1	pillai	0.289151	88.6756	10	2180	1.15e-153
			NaN	wilks	NaN	NaN	10	2180	NaN
			NaN	hotelling	NaN	NaN	10	2180	NaN
			NaN	roy	0.191179	41.6771	10	2180	6.15e-76
		Bhv State:Stim State	3	pillai	-0.545804	-33.5874	30	6546	1
			NaN	wilks	NaN	NaN	30	6399.41	NaN
			NaN	hotelling	NaN	NaN	30	6536	NaN
			NaN	roy	0.498856	108.85	10	2182	1.3e-183
		Error	2189		NaN	NaN	NaN	NaN	NaN
		Total	2196		NaN	NaN	NaN	NaN	NaN
1	RISconnFrom	Bhv State	3	pillai	3.09175	NaN	30	6546	NaN
			NaN	wilks	NaN	NaN	30	6399.41	NaN
			NaN	hotelling	NaN	NaN	30	6536	NaN
			NaN	roy	Inf	Inf	10	2182	0
		Stim State	1	pillai	0.161072	41.8555	10	2180	2.95e-76
			NaN	wilks	NaN	NaN	10	2180	NaN
			NaN	hotelling	NaN	NaN	10	2180	NaN
			NaN	roy	0.191179	41.6771	10	2180	6.15e-76
		Bhv State:Stim State	3	pillai	Inf	NaN	30	6546	NaN
			NaN	wilks	NaN	NaN	30	6399.41	NaN
			NaN	hotelling	NaN	NaN	30	6536	NaN
			NaN	roy	1.49762	326.781	10	2182	0
		Error	2189		NaN	NaN	NaN	NaN	NaN
		Total	2196		NaN	NaN	NaN	NaN	NaN
1	SABDconnFrom	Bhv State	3	pillai	3.84302	NaN	30	6546	NaN
			NaN	wilks	NaN	NaN	30	6399.41	NaN
			NaN	hotelling	NaN	NaN	30	6536	NaN
			NaN	roy	3.68864	804.862	10	2182	0
		Stim State	1	pillai	0.419079	157.266	10	2180	1.42e-248
			NaN	wilks	NaN	NaN	10	2180	NaN
			NaN	hotelling	NaN	NaN	10	2180	NaN
			NaN	roy	0.191179	41.6771	10	2180	6.15e-76
		Bhv State:Stim State	3	pillai	0.995657	108.391	30	6546	0
			NaN	wilks	NaN	NaN	30	6399.41	NaN
			NaN	hotelling	NaN	NaN	30	6536	NaN
			NaN	roy	0.498856	108.85	10	2182	1.3e-183
		Error	2189		NaN	NaN	NaN	NaN	NaN
		Total	2196		NaN	NaN	NaN	NaN	NaN
2	AVFRconnTo	Bhv State	3	pillai	1.41866	179.515	30	6003	0
			NaN	wilks	NaN	NaN	30	5868.14	NaN
			NaN	hotelling	NaN	NaN	30	5993	NaN
			NaN	roy	Inf	Inf	10	2001	0
		Stim State	1	pillai	-0.201316	-33.4992	10	1999	1
			NaN	wilks	NaN	NaN	10	1999	NaN
			NaN	hotelling	NaN	NaN	10	1999	NaN
			NaN	roy	3.63529	726.695	10	1999	0
		Bhv State:Stim State	3	pillai	4.72473	NaN	30	6003	NaN
			NaN	wilks	NaN	NaN	30	5868.14	NaN
			NaN	hotelling	NaN	NaN	30	5993	NaN
			NaN	roy	2.6071	521.681	10	2001	0
		Error	2008		NaN	NaN	NaN	NaN	NaN
		Total	2015		NaN	NaN	NaN	NaN	NaN
2	BAGLconnTo	Bhv State	3	pillai	2.07421	448.321	30	6003	0
			NaN	wilks	NaN	NaN	30	5868.14	NaN
			NaN	hotelling	NaN	NaN	30	5993	NaN
			NaN	roy	7.1656	1433.84	10	2001	0
		Stim State	1	pillai	0.735164	554.906	10	1999	0
			NaN	wilks	NaN	NaN	10	1999	NaN
			NaN	hotelling	NaN	NaN	10	1999	NaN
			NaN	roy	3.63529	726.695	10	1999	0
		Bhv State:Stim State	3	pillai	7.30397	NaN	30	6003	NaN
			NaN	wilks	NaN	NaN	30	5868.14	NaN
			NaN	hotelling	NaN	NaN	30	5993	NaN
			NaN	roy	3.79062	758.503	10	2001	0
		Error	2008		NaN	NaN	NaN	NaN	NaN
		Total	2015		NaN	NaN	NaN	NaN	NaN
2	BAGRconnTo	Bhv State	3	pillai	Inf	NaN	30	6003	NaN
			NaN	wilks	NaN	NaN	30	5868.14	NaN
			NaN	hotelling	NaN	NaN	30	5993	NaN
			NaN	roy	13.4202	2685.38	10	2001	0
		Stim State	1	pillai	0.567904	262.728	10	1999	0
			NaN	wilks	NaN	NaN	10	1999	NaN
			NaN	hotelling	NaN	NaN	10	1999	NaN
			NaN	roy	3.63529	726.695	10	1999	0
		Bhv State:Stim State	3	pillai	5.55444	NaN	30	6003	NaN
			NaN	wilks	NaN	NaN	30	5868.14	NaN
			NaN	hotelling	NaN	NaN	30	5993	NaN
			NaN	roy	Inf	Inf	10	2001	0
		Error	2008		NaN	NaN	NaN	NaN	NaN
		Total	2015		NaN	NaN	NaN	NaN	NaN
2	RMEDconnTo	Bhv State	3	pillai	12.4827	NaN	30	6003	NaN
			NaN	wilks	NaN	NaN	30	5868.14	NaN
			NaN	hotelling	NaN	NaN	30	5993	NaN
			NaN	roy	7.1656	1433.84	10	2001	0
		Stim State	1	pillai	6.47331	NaN	10	1999	NaN
			NaN	wilks	NaN	NaN	10	1999	NaN
			NaN	hotelling	NaN	NaN	10	1999	NaN
			NaN	roy	3.63529	726.695	10	1999	0
		Bhv State:Stim State	3	pillai	19.4927	NaN	30	6003	NaN
			NaN	wilks	NaN	NaN	30	5868.14	NaN
			NaN	hotelling	NaN	NaN	30	5993	NaN
			NaN	roy	10.3825	2077.54	10	2001	0
		Error	2008		NaN	NaN	NaN	NaN	NaN
		Total	2015		NaN	NaN	NaN	NaN	NaN
2	RISconnTo	Bhv State	3	pillai	22.191	NaN	30	6003	NaN
			NaN	wilks	NaN	NaN	30	5868.14	NaN
			NaN	hotelling	NaN	NaN	30	5993	NaN
			NaN	roy	Inf	Inf	10	2001	0
		Stim State	1	pillai	5.54086	NaN	10	1999	NaN
			NaN	wilks	NaN	NaN	10	1999	NaN
			NaN	hotelling	NaN	NaN	10	1999	NaN
			NaN	roy	6.05782	1210.96	10	1999	0
		Bhv State:Stim State	3	pillai	-5.06838	-125.698	30	6003	1
			NaN	wilks	NaN	NaN	30	5868.14	NaN
			NaN	hotelling	NaN	NaN	30	5993	NaN
			NaN	roy	Inf	Inf	10	2001	0
		Error	2008		NaN	NaN	NaN	NaN	NaN
		Total	2015		NaN	NaN	NaN	NaN	NaN
2	RIGLconnTo	Bhv State	3	pillai	7.09491	NaN	30	6003	NaN
			NaN	wilks	NaN	NaN	30	5868.14	NaN
			NaN	hotelling	NaN	NaN	30	5993	NaN
			NaN	roy	7.1656	1433.84	10	2001	0
		Stim State	1	pillai	0.695073	455.666	10	1999	0
			NaN	wilks	NaN	NaN	10	1999	NaN
			NaN	hotelling	NaN	NaN	10	1999	NaN
			NaN	roy	3.63529	726.695	10	1999	0
		Bhv State:Stim State	3	pillai	5.71111	NaN	30	6003	NaN
			NaN	wilks	NaN	NaN	30	5868.14	NaN
			NaN	hotelling	NaN	NaN	30	5993	NaN
			NaN	roy	2.6071	521.681	10	2001	0
		Error	2008		NaN	NaN	NaN	NaN	NaN
		Total	2015		NaN	NaN	NaN	NaN	NaN
2	AVFRconnFrom	Bhv State	3	pillai	16.5517	NaN	30	6003	NaN
			NaN	wilks	NaN	NaN	30	5868.14	NaN
			NaN	hotelling	NaN	NaN	30	5993	NaN
			NaN	roy	Inf	Inf	10	2001	0
		Stim State	1	pillai	7.93062	NaN	10	1999	NaN
			NaN	wilks	NaN	NaN	10	1999	NaN
			NaN	hotelling	NaN	NaN	10	1999	NaN
			NaN	roy	3.63529	726.695	10	1999	0
		Bhv State:Stim State	3	pillai	Inf	NaN	30	6003	NaN
			NaN	wilks	NaN	NaN	30	5868.14	NaN
			NaN	hotelling	NaN	NaN	30	5993	NaN
			NaN	roy	Inf	Inf	10	2001	0
		Error	2008		NaN	NaN	NaN	NaN	NaN
		Total	2015		NaN	NaN	NaN	NaN	NaN
2	BAGLconnFrom	Bhv State	3	pillai	9.29258	NaN	30	6003	NaN
			NaN	wilks	NaN	NaN	30	5868.14	NaN
			NaN	hotelling	NaN	NaN	30	5993	NaN
			NaN	roy	Inf	Inf	10	2001	0
		Stim State	1	pillai	0.558362	252.733	10	1999	0
			NaN	wilks	NaN	NaN	10	1999	NaN
			NaN	hotelling	NaN	NaN	10	1999	NaN
			NaN	roy	3.63529	726.695	10	1999	0
		Bhv State:Stim State	3	pillai	Inf	NaN	30	6003	NaN
			NaN	wilks	NaN	NaN	30	5868.14	NaN
			NaN	hotelling	NaN	NaN	30	5993	NaN
			NaN	roy	Inf	Inf	10	2001	0
		Error	2008		NaN	NaN	NaN	NaN	NaN
		Total	2015		NaN	NaN	NaN	NaN	NaN
2	BAGRconnFrom	Bhv State	3	pillai	3.77457	NaN	30	6003	NaN
			NaN	wilks	NaN	NaN	30	5868.14	NaN
			NaN	hotelling	NaN	NaN	30	5993	NaN
			NaN	roy	7.1656	1433.84	10	2001	0
		Stim State	1	pillai	1.73993	NaN	10	1999	NaN
			NaN	wilks	NaN	NaN	10	1999	NaN
			NaN	hotelling	NaN	NaN	10	1999	NaN
			NaN	roy	3.63529	726.695	10	1999	0
		Bhv State:Stim State	3	pillai	5.26412	NaN	30	6003	NaN
			NaN	wilks	NaN	NaN	30	5868.14	NaN
			NaN	hotelling	NaN	NaN	30	5993	NaN
			NaN	roy	3.02664	605.631	10	2001	0
		Error	2008		NaN	NaN	NaN	NaN	NaN
		Total	2015		NaN	NaN	NaN	NaN	NaN
2	RMEDconnFrom	Bhv State	3	pillai	4.521	NaN	30	6003	NaN
			NaN	wilks	NaN	NaN	30	5868.14	NaN
			NaN	hotelling	NaN	NaN	30	5993	NaN
			NaN	roy	7.1656	1433.84	10	2001	0
		Stim State	1	pillai	2.79916	NaN	10	1999	NaN
			NaN	wilks	NaN	NaN	10	1999	NaN
			NaN	hotelling	NaN	NaN	10	1999	NaN
			NaN	roy	3.63529	726.695	10	1999	0
		Bhv State:Stim State	3	pillai	11.6236	NaN	30	6003	NaN
			NaN	wilks	NaN	NaN	30	5868.14	NaN
			NaN	hotelling	NaN	NaN	30	5993	NaN
			NaN	roy	Inf	Inf	10	2001	0
		Error	2008		NaN	NaN	NaN	NaN	NaN
		Total	2015		NaN	NaN	NaN	NaN	NaN
2	RISconnFrom	Bhv State	3	pillai	Inf	NaN	30	6003	NaN
			NaN	wilks	NaN	NaN	30	5868.14	NaN
			NaN	hotelling	NaN	NaN	30	5993	NaN
			NaN	roy	7.1656	1433.84	10	2001	0
		Stim State	1	pillai	-2.35667	-140.347	10	1999	1
			NaN	wilks	NaN	NaN	10	1999	NaN
			NaN	hotelling	NaN	NaN	10	1999	NaN
			NaN	roy	3.63529	726.695	10	1999	0
		Bhv State:Stim State	3	pillai	Inf	NaN	30	6003	NaN
			NaN	wilks	NaN	NaN	30	5868.14	NaN
			NaN	hotelling	NaN	NaN	30	5993	NaN
			NaN	roy	2.6071	521.681	10	2001	0
		Error	2008		NaN	NaN	NaN	NaN	NaN
		Total	2015		NaN	NaN	NaN	NaN	NaN
2	RIGLconnFrom	Bhv State	3	pillai	Inf	NaN	30	6003	NaN
			NaN	wilks	NaN	NaN	30	5868.14	NaN
			NaN	hotelling	NaN	NaN	30	5993	NaN
			NaN	roy	8.96987	1794.87	10	2001	0
		Stim State	1	pillai	2.95388	NaN	10	1999	NaN
			NaN	wilks	NaN	NaN	10	1999	NaN
			NaN	hotelling	NaN	NaN	10	1999	NaN
			NaN	roy	3.63529	726.695	10	1999	0
		Bhv State:Stim State	3	pillai	7.3609	NaN	30	6003	NaN
			NaN	wilks	NaN	NaN	30	5868.14	NaN
			NaN	hotelling	NaN	NaN	30	5993	NaN
			NaN	roy	2.6071	521.681	10	2001	0
		Error	2008		NaN	NaN	NaN	NaN	NaN
		Total	2015		NaN	NaN	NaN	NaN	NaN
3	AVFRconnTo	Bhv State	3	pillai	5.43653	NaN	30	6543	NaN
			NaN	wilks	NaN	NaN	30	6396.47	NaN
			NaN	hotelling	NaN	NaN	30	6533	NaN
			NaN	roy	Inf	Inf	10	2181	0
		Stim State	1	pillai	0.256133	75.0287	10	2179	2.54e-132
			NaN	wilks	NaN	NaN	10	2179	NaN
			NaN	hotelling	NaN	NaN	10	2179	NaN
			NaN	roy	0.372163	81.0943	10	2179	6.41e-142
		Bhv State:Stim State	3	pillai	0.758778	73.839	30	6543	0
			NaN	wilks	NaN	NaN	30	6396.47	NaN
			NaN	hotelling	NaN	NaN	30	6533	NaN
			NaN	roy	0.675456	147.317	10	2181	6.05e-236
		Error	2188		NaN	NaN	NaN	NaN	NaN
		Total	2195		NaN	NaN	NaN	NaN	NaN
3	BAGLconnTo	Bhv State	3	pillai	2.09333	503.549	30	6543	0
			NaN	wilks	NaN	NaN	30	6396.47	NaN
			NaN	hotelling	NaN	NaN	30	6533	NaN
			NaN	roy	8.46038	1845.21	10	2181	0
		Stim State	1	pillai	0.337662	111.086	10	2179	9.04e-187
			NaN	wilks	NaN	NaN	10	2179	NaN
			NaN	hotelling	NaN	NaN	10	2179	NaN
			NaN	roy	0.372163	81.0943	10	2179	6.41e-142
		Bhv State:Stim State	3	pillai	1.1434	134.319	30	6543	0
			NaN	wilks	NaN	NaN	30	6396.47	NaN
			NaN	hotelling	NaN	NaN	30	6533	NaN
			NaN	roy	1.02549	223.659	10	2181	0
		Error	2188		NaN	NaN	NaN	NaN	NaN
		Total	2195		NaN	NaN	NaN	NaN	NaN
3	BAGRconnTo	Bhv State	3	pillai	1.918	386.611	30	6543	0
			NaN	wilks	NaN	NaN	30	6396.47	NaN
			NaN	hotelling	NaN	NaN	30	6533	NaN
			NaN	roy	8.46038	1845.21	10	2181	0
		Stim State	1	pillai	0.243887	70.2846	10	2179	1.11e-124
			NaN	wilks	NaN	NaN	10	2179	NaN
			NaN	hotelling	NaN	NaN	10	2179	NaN
			NaN	roy	0.372163	81.0943	10	2179	6.41e-142
		Bhv State:Stim State	3	pillai	Inf	NaN	30	6543	NaN
			NaN	wilks	NaN	NaN	30	6396.47	NaN
			NaN	hotelling	NaN	NaN	30	6533	NaN
			NaN	roy	0.675456	147.317	10	2181	6.05e-236
		Error	2188		NaN	NaN	NaN	NaN	NaN
		Total	2195		NaN	NaN	NaN	NaN	NaN
3	RMEDconnTo	Bhv State	3	pillai	4.69683	NaN	30	6543	NaN
			NaN	wilks	NaN	NaN	30	6396.47	NaN
			NaN	hotelling	NaN	NaN	30	6533	NaN
			NaN	roy	8.46038	1845.21	10	2181	0
		Stim State	1	pillai	0.0767663	18.1182	10	2179	3.47e-32
			NaN	wilks	NaN	NaN	10	2179	NaN
			NaN	hotelling	NaN	NaN	10	2179	NaN
			NaN	roy	0.372163	81.0943	10	2179	6.41e-142
		Bhv State:Stim State	3	pillai	0.61223	55.9214	30	6543	2.11e-296
			NaN	wilks	NaN	NaN	30	6396.47	NaN
			NaN	hotelling	NaN	NaN	30	6533	NaN
			NaN	roy	0.675456	147.317	10	2181	6.05e-236
		Error	2188		NaN	NaN	NaN	NaN	NaN
		Total	2195		NaN	NaN	NaN	NaN	NaN
3	RISconnTo	Bhv State	3	pillai	Inf	NaN	30	6543	NaN
			NaN	wilks	NaN	NaN	30	6396.47	NaN
			NaN	hotelling	NaN	NaN	30	6533	NaN
			NaN	roy	8.46038	1845.21	10	2181	0
		Stim State	1	pillai	0.402413	146.733	10	2179	3.82e-235
			NaN	wilks	NaN	NaN	10	2179	NaN
			NaN	hotelling	NaN	NaN	10	2179	NaN
			NaN	roy	0.372163	81.0943	10	2179	6.41e-142
		Bhv State:Stim State	3	pillai	0.684342	64.4547	30	6543	0
			NaN	wilks	NaN	NaN	30	6396.47	NaN
			NaN	hotelling	NaN	NaN	30	6533	NaN
			NaN	roy	0.675456	147.317	10	2181	6.05e-236
		Error	2188		NaN	NaN	NaN	NaN	NaN
		Total	2195		NaN	NaN	NaN	NaN	NaN
3	RIGLconnTo	Bhv State	3	pillai	2.98854	56882.4	30	6543	0
			NaN	wilks	NaN	NaN	30	6396.47	NaN
			NaN	hotelling	NaN	NaN	30	6533	NaN
			NaN	roy	8.46038	1845.21	10	2181	0
		Stim State	1	pillai	0.299912	93.3464	10	2179	9.51e-161
			NaN	wilks	NaN	NaN	10	2179	NaN
			NaN	hotelling	NaN	NaN	10	2179	NaN
			NaN	roy	0.372163	81.0943	10	2179	6.41e-142
		Bhv State:Stim State	3	pillai	Inf	NaN	30	6543	NaN
			NaN	wilks	NaN	NaN	30	6396.47	NaN
			NaN	hotelling	NaN	NaN	30	6533	NaN
			NaN	roy	0.675456	147.317	10	2181	6.05e-236
		Error	2188		NaN	NaN	NaN	NaN	NaN
		Total	2195		NaN	NaN	NaN	NaN	NaN
3	AVFRconnFrom	Bhv State	3	pillai	3.0088	NaN	30	6543	NaN
			NaN	wilks	NaN	NaN	30	6396.47	NaN
			NaN	hotelling	NaN	NaN	30	6533	NaN
			NaN	roy	8.46038	1845.21	10	2181	0
		Stim State	1	pillai	0.047243	10.8047	10	2179	4.02e-18
			NaN	wilks	NaN	NaN	10	2179	NaN
			NaN	hotelling	NaN	NaN	10	2179	NaN
			NaN	roy	0.372163	81.0943	10	2179	6.41e-142
		Bhv State:Stim State	3	pillai	Inf	NaN	30	6543	NaN
			NaN	wilks	NaN	NaN	30	6396.47	NaN
			NaN	hotelling	NaN	NaN	30	6533	NaN
			NaN	roy	Inf	Inf	10	2181	0
		Error	2188		NaN	NaN	NaN	NaN	NaN
		Total	2195		NaN	NaN	NaN	NaN	NaN
3	BAGLconnFrom	Bhv State	3	pillai	3.44553	NaN	30	6543	NaN
			NaN	wilks	NaN	NaN	30	6396.47	NaN
			NaN	hotelling	NaN	NaN	30	6533	NaN
			NaN	roy	8.46038	1845.21	10	2181	0
		Stim State	1	pillai	-2.54424	-156.42	10	2179	1
			NaN	wilks	NaN	NaN	10	2179	NaN
			NaN	hotelling	NaN	NaN	10	2179	NaN
			NaN	roy	0.482507	105.138	10	2179	3.35e-178
		Bhv State:Stim State	3	pillai	3.99122	NaN	30	6543	NaN
			NaN	wilks	NaN	NaN	30	6396.47	NaN
			NaN	hotelling	NaN	NaN	30	6533	NaN
			NaN	roy	2.55238	556.675	10	2181	0
		Error	2188		NaN	NaN	NaN	NaN	NaN
		Total	2195		NaN	NaN	NaN	NaN	NaN
3	BAGRconnFrom	Bhv State	3	pillai	3.73884	NaN	30	6543	NaN
			NaN	wilks	NaN	NaN	30	6396.47	NaN
			NaN	hotelling	NaN	NaN	30	6533	NaN
			NaN	roy	8.46038	1845.21	10	2181	0
		Stim State	1	pillai	0.786657	803.462	10	2179	0
			NaN	wilks	NaN	NaN	10	2179	NaN
			NaN	hotelling	NaN	NaN	10	2179	NaN
			NaN	roy	0.528555	115.172	10	2179	1.43e-192
		Bhv State:Stim State	3	pillai	1.8807	366.461	30	6543	0
			NaN	wilks	NaN	NaN	30	6396.47	NaN
			NaN	hotelling	NaN	NaN	30	6533	NaN
			NaN	roy	0.675456	147.317	10	2181	6.05e-236
		Error	2188		NaN	NaN	NaN	NaN	NaN
		Total	2195		NaN	NaN	NaN	NaN	NaN
3	RMEDconnFrom	Bhv State	3	pillai	2.8683	4749.94	30	6543	0
			NaN	wilks	NaN	NaN	30	6396.47	NaN
			NaN	hotelling	NaN	NaN	30	6533	NaN
			NaN	roy	8.46038	1845.21	10	2181	0
		Stim State	1	pillai	-0.812726	-97.6943	10	2179	1
			NaN	wilks	NaN	NaN	10	2179	NaN
			NaN	hotelling	NaN	NaN	10	2179	NaN
			NaN	roy	0.562984	122.674	10	2179	4.88e-203
		Bhv State:Stim State	3	pillai	0.712167	67.8911	30	6543	0
			NaN	wilks	NaN	NaN	30	6396.47	NaN
			NaN	hotelling	NaN	NaN	30	6533	NaN
			NaN	roy	0.675456	147.317	10	2181	6.05e-236
		Error	2188		NaN	NaN	NaN	NaN	NaN
		Total	2195		NaN	NaN	NaN	NaN	NaN
3	RISconnFrom	Bhv State	3	pillai	5.05797	NaN	30	6543	NaN
			NaN	wilks	NaN	NaN	30	6396.47	NaN
			NaN	hotelling	NaN	NaN	30	6533	NaN
			NaN	roy	8.46038	1845.21	10	2181	0
		Stim State	1	pillai	0.31697	101.12	10	2179	2.52e-172
			NaN	wilks	NaN	NaN	10	2179	NaN
			NaN	hotelling	NaN	NaN	10	2179	NaN
			NaN	roy	0.372163	81.0943	10	2179	6.41e-142
		Bhv State:Stim State	3	pillai	0.692917	65.5048	30	6543	0
			NaN	wilks	NaN	NaN	30	6396.47	NaN
			NaN	hotelling	NaN	NaN	30	6533	NaN
			NaN	roy	Inf	Inf	10	2181	0
		Error	2188		NaN	NaN	NaN	NaN	NaN
		Total	2195		NaN	NaN	NaN	NaN	NaN
3	RIGLconnFrom	Bhv State	3	pillai	Inf	NaN	30	6543	NaN
			NaN	wilks	NaN	NaN	30	6396.47	NaN
			NaN	hotelling	NaN	NaN	30	6533	NaN
			NaN	roy	Inf	Inf	10	2181	0
		Stim State	1	pillai	0.150116	38.4879	10	2179	3.35e-70
			NaN	wilks	NaN	NaN	10	2179	NaN
			NaN	hotelling	NaN	NaN	10	2179	NaN
			NaN	roy	0.372163	81.0943	10	2179	6.41e-142
		Bhv State:Stim State	3	pillai	1.02257	112.783	30	6543	0
			NaN	wilks	NaN	NaN	30	6396.47	NaN
			NaN	hotelling	NaN	NaN	30	6533	NaN
			NaN	roy	0.675456	147.317	10	2181	6.05e-236
		Error	2188		NaN	NaN	NaN	NaN	NaN
		Total	2195		NaN	NaN	NaN	NaN	NaN
4	AVFRconnTo	Bhv State	3	pillai	Inf	NaN	30	6006	NaN
			NaN	wilks	NaN	NaN	30	5871.07	NaN
			NaN	hotelling	NaN	NaN	30	5996	NaN
			NaN	roy	Inf	Inf	10	2002	0
		Stim State	1	pillai	0.988793	17645.6	10	2000	0
			NaN	wilks	NaN	NaN	10	2000	NaN
			NaN	hotelling	NaN	NaN	10	2000	NaN
			NaN	roy	0.676766	135.353	10	2000	3.79e-216
		Bhv State:Stim State	3	pillai	2.26198	613.6	30	6006	0
			NaN	wilks	NaN	NaN	30	5871.07	NaN
			NaN	hotelling	NaN	NaN	30	5996	NaN
			NaN	roy	Inf	Inf	10	2002	0
		Error	2009		NaN	NaN	NaN	NaN	NaN
		Total	2016		NaN	NaN	NaN	NaN	NaN
4	BAGLconnTo	Bhv State	3	pillai	7.16402	NaN	30	6006	NaN
			NaN	wilks	NaN	NaN	30	5871.07	NaN
			NaN	hotelling	NaN	NaN	30	5996	NaN
			NaN	roy	5.10765	1022.55	10	2002	0
		Stim State	1	pillai	-0.706373	-82.7923	10	2000	1
			NaN	wilks	NaN	NaN	10	2000	NaN
			NaN	hotelling	NaN	NaN	10	2000	NaN
			NaN	roy	1.76071	352.143	10	2000	0
		Bhv State:Stim State	3	pillai	11.8331	NaN	30	6006	NaN
			NaN	wilks	NaN	NaN	30	5871.07	NaN
			NaN	hotelling	NaN	NaN	30	5996	NaN
			NaN	roy	5.44577	1090.24	10	2002	0
		Error	2009		NaN	NaN	NaN	NaN	NaN
		Total	2016		NaN	NaN	NaN	NaN	NaN
4	BAGRconnTo	Bhv State	3	pillai	0.357376	27.0741	30	6006	2.61e-141
			NaN	wilks	NaN	NaN	30	5871.07	NaN
			NaN	hotelling	NaN	NaN	30	5996	NaN
			NaN	roy	4.98118	997.233	10	2002	0
		Stim State	1	pillai	-0.425166	-59.6655	10	2000	1
			NaN	wilks	NaN	NaN	10	2000	NaN
			NaN	hotelling	NaN	NaN	10	2000	NaN
			NaN	roy	2.12861	425.722	10	2000	0
		Bhv State:Stim State	3	pillai	7.43234	NaN	30	6006	NaN
			NaN	wilks	NaN	NaN	30	5871.07	NaN
			NaN	hotelling	NaN	NaN	30	5996	NaN
			NaN	roy	4.64093	929.114	10	2002	0
		Error	2009		NaN	NaN	NaN	NaN	NaN
		Total	2016		NaN	NaN	NaN	NaN	NaN
4	RMEDconnTo	Bhv State	3	pillai	Inf	NaN	30	6006	NaN
			NaN	wilks	NaN	NaN	30	5871.07	NaN
			NaN	hotelling	NaN	NaN	30	5996	NaN
			NaN	roy	10.8506	2172.29	10	2002	0
		Stim State	1	pillai	1.08889	NaN	10	2000	NaN
			NaN	wilks	NaN	NaN	10	2000	NaN
			NaN	hotelling	NaN	NaN	10	2000	NaN
			NaN	roy	1.2887	257.74	10	2000	0
		Bhv State:Stim State	3	pillai	Inf	NaN	30	6006	NaN
			NaN	wilks	NaN	NaN	30	5871.07	NaN
			NaN	hotelling	NaN	NaN	30	5996	NaN
			NaN	roy	0.910127	182.207	10	2002	9.92e-273
		Error	2009		NaN	NaN	NaN	NaN	NaN
		Total	2016		NaN	NaN	NaN	NaN	NaN
4	RISconnTo	Bhv State	3	pillai	Inf	NaN	30	6006	NaN
			NaN	wilks	NaN	NaN	30	5871.07	NaN
			NaN	hotelling	NaN	NaN	30	5996	NaN
			NaN	roy	4.98118	997.233	10	2002	0
		Stim State	1	pillai	3.64079	NaN	10	2000	NaN
			NaN	wilks	NaN	NaN	10	2000	NaN
			NaN	hotelling	NaN	NaN	10	2000	NaN
			NaN	roy	0.98479	196.958	10	2000	4.94e-289
		Bhv State:Stim State	3	pillai	3.64298	NaN	30	6006	NaN
			NaN	wilks	NaN	NaN	30	5871.07	NaN
			NaN	hotelling	NaN	NaN	30	5996	NaN
			NaN	roy	1.04049	208.306	10	2002	2.59e-301
		Error	2009		NaN	NaN	NaN	NaN	NaN
		Total	2016		NaN	NaN	NaN	NaN	NaN
4	RIGLconnTo	Bhv State	3	pillai	Inf	NaN	30	6006	NaN
			NaN	wilks	NaN	NaN	30	5871.07	NaN
			NaN	hotelling	NaN	NaN	30	5996	NaN
			NaN	roy	4.98118	997.233	10	2002	0
		Stim State	1	pillai	0.865044	1281.96	10	2000	0
			NaN	wilks	NaN	NaN	10	2000	NaN
			NaN	hotelling	NaN	NaN	10	2000	NaN
			NaN	roy	0.676766	135.353	10	2000	3.79e-216
		Bhv State:Stim State	3	pillai	-0.111741	-7.18909	30	6006	1
			NaN	wilks	NaN	NaN	30	5871.07	NaN
			NaN	hotelling	NaN	NaN	30	5996	NaN
			NaN	roy	Inf	Inf	10	2002	0
		Error	2009		NaN	NaN	NaN	NaN	NaN
		Total	2016		NaN	NaN	NaN	NaN	NaN
4	AVFRconnFrom	Bhv State	3	pillai	5.09795	NaN	30	6006	NaN
			NaN	wilks	NaN	NaN	30	5871.07	NaN
			NaN	hotelling	NaN	NaN	30	5996	NaN
			NaN	roy	4.98118	997.233	10	2002	0
		Stim State	1	pillai	0.64557	364.286	10	2000	0
			NaN	wilks	NaN	NaN	10	2000	NaN
			NaN	hotelling	NaN	NaN	10	2000	NaN
			NaN	roy	0.676766	135.353	10	2000	3.79e-216
		Bhv State:Stim State	3	pillai	3.70277	NaN	30	6006	NaN
			NaN	wilks	NaN	NaN	30	5871.07	NaN
			NaN	hotelling	NaN	NaN	30	5996	NaN
			NaN	roy	1.3817	276.617	10	2002	0
		Error	2009		NaN	NaN	NaN	NaN	NaN
		Total	2016		NaN	NaN	NaN	NaN	NaN
4	BAGLconnFrom	Bhv State	3	pillai	21.6813	NaN	30	6006	NaN
			NaN	wilks	NaN	NaN	30	5871.07	NaN
			NaN	hotelling	NaN	NaN	30	5996	NaN
			NaN	roy	4.98118	997.233	10	2002	0
		Stim State	1	pillai	0.843296	1076.29	10	2000	0
			NaN	wilks	NaN	NaN	10	2000	NaN
			NaN	hotelling	NaN	NaN	10	2000	NaN
			NaN	roy	0.790001	158	10	2000	2.25e-244
		Bhv State:Stim State	3	pillai	-6.18659	-134.822	30	6006	1
			NaN	wilks	NaN	NaN	30	5871.07	NaN
			NaN	hotelling	NaN	NaN	30	5996	NaN
			NaN	roy	Inf	Inf	10	2002	0
		Error	2009		NaN	NaN	NaN	NaN	NaN
		Total	2016		NaN	NaN	NaN	NaN	NaN
4	BAGRconnFrom	Bhv State	3	pillai	7.68818	NaN	30	6006	NaN
			NaN	wilks	NaN	NaN	30	5871.07	NaN
			NaN	hotelling	NaN	NaN	30	5996	NaN
			NaN	roy	Inf	Inf	10	2002	0
		Stim State	1	pillai	0.0935165	20.6328	10	2000	7.67e-37
			NaN	wilks	NaN	NaN	10	2000	NaN
			NaN	hotelling	NaN	NaN	10	2000	NaN
			NaN	roy	2.49673	499.345	10	2000	0
		Bhv State:Stim State	3	pillai	-7.39599	-142.428	30	6006	1
			NaN	wilks	NaN	NaN	30	5871.07	NaN
			NaN	hotelling	NaN	NaN	30	5996	NaN
			NaN	roy	2.36964	474.402	10	2002	0
		Error	2009		NaN	NaN	NaN	NaN	NaN
		Total	2016		NaN	NaN	NaN	NaN	NaN
4	RMEDconnFrom	Bhv State	3	pillai	Inf	NaN	30	6006	NaN
			NaN	wilks	NaN	NaN	30	5871.07	NaN
			NaN	hotelling	NaN	NaN	30	5996	NaN
			NaN	roy	5.50972	1103.05	10	2002	0
		Stim State	1	pillai	7.64488	NaN	10	2000	NaN
			NaN	wilks	NaN	NaN	10	2000	NaN
			NaN	hotelling	NaN	NaN	10	2000	NaN
			NaN	roy	0.676766	135.353	10	2000	3.79e-216
		Bhv State:Stim State	3	pillai	0.981588	97.3607	30	6006	0
			NaN	wilks	NaN	NaN	30	5871.07	NaN
			NaN	hotelling	NaN	NaN	30	5996	NaN
			NaN	roy	3.45941	692.575	10	2002	0
		Error	2009		NaN	NaN	NaN	NaN	NaN
		Total	2016		NaN	NaN	NaN	NaN	NaN
4	RISconnFrom	Bhv State	3	pillai	13.9371	NaN	30	6006	NaN
			NaN	wilks	NaN	NaN	30	5871.07	NaN
			NaN	hotelling	NaN	NaN	30	5996	NaN
			NaN	roy	Inf	Inf	10	2002	0
		Stim State	1	pillai	2.38549	NaN	10	2000	NaN
			NaN	wilks	NaN	NaN	10	2000	NaN
			NaN	hotelling	NaN	NaN	10	2000	NaN
			NaN	roy	3.58624	717.247	10	2000	0
		Bhv State:Stim State	3	pillai	Inf	NaN	30	6006	NaN
			NaN	wilks	NaN	NaN	30	5871.07	NaN
			NaN	hotelling	NaN	NaN	30	5996	NaN
			NaN	roy	Inf	Inf	10	2002	0
		Error	2009		NaN	NaN	NaN	NaN	NaN
		Total	2016		NaN	NaN	NaN	NaN	NaN
4	RIGLconnFrom	Bhv State	3	pillai	9.79804	NaN	30	6006	NaN
			NaN	wilks	NaN	NaN	30	5871.07	NaN
			NaN	hotelling	NaN	NaN	30	5996	NaN
			NaN	roy	Inf	Inf	10	2002	0
		Stim State	1	pillai	-0.729775	-84.378	10	2000	1
			NaN	wilks	NaN	NaN	10	2000	NaN
			NaN	hotelling	NaN	NaN	10	2000	NaN
			NaN	roy	2.88145	576.29	10	2000	0
		Bhv State:Stim State	3	pillai	7.01762	NaN	30	6006	NaN
			NaN	wilks	NaN	NaN	30	5871.07	NaN
			NaN	hotelling	NaN	NaN	30	5996	NaN
			NaN	roy	Inf	Inf	10	2002	0
		Error	2009		NaN	NaN	NaN	NaN	NaN
		Total	2016		NaN	NaN	NaN	NaN	NaN
5	AVFRconnTo	Bhv State	3	pillai	16.9955	NaN	30	6546	NaN
			NaN	wilks	NaN	NaN	30	6399.41	NaN
			NaN	hotelling	NaN	NaN	30	6536	NaN
			NaN	roy	3.00228	655.098	10	2182	0
		Stim State	1	pillai	5.27983	NaN	10	2180	NaN
			NaN	wilks	NaN	NaN	10	2180	NaN
			NaN	hotelling	NaN	NaN	10	2180	NaN
			NaN	roy	1.38369	301.645	10	2180	0
		Bhv State:Stim State	3	pillai	Inf	NaN	30	6546	NaN
			NaN	wilks	NaN	NaN	30	6399.41	NaN
			NaN	hotelling	NaN	NaN	30	6536	NaN
			NaN	roy	Inf	Inf	10	2182	0
		Error	2189		NaN	NaN	NaN	NaN	NaN
		Total	2196		NaN	NaN	NaN	NaN	NaN
5	BAGLconnTo	Bhv State	3	pillai	NaN	NaN	30	6546	NaN
			NaN	wilks	NaN	NaN	30	6399.41	NaN
			NaN	hotelling	NaN	NaN	30	6536	NaN
			NaN	roy	30.8556	6732.68	10	2182	0
		Stim State	1	pillai	1.56191	NaN	10	2180	NaN
			NaN	wilks	NaN	NaN	10	2180	NaN
			NaN	hotelling	NaN	NaN	10	2180	NaN
			NaN	roy	1.38369	301.645	10	2180	0
		Bhv State:Stim State	3	pillai	NaN	NaN	30	6546	NaN
			NaN	wilks	NaN	NaN	30	6399.41	NaN
			NaN	hotelling	NaN	NaN	30	6536	NaN
			NaN	roy	2.86923	626.065	10	2182	0
		Error	2189		NaN	NaN	NaN	NaN	NaN
		Total	2196		NaN	NaN	NaN	NaN	NaN
5	BAGRconnTo	Bhv State	3	pillai	Inf	NaN	30	6546	NaN
			NaN	wilks	NaN	NaN	30	6399.41	NaN
			NaN	hotelling	NaN	NaN	30	6536	NaN
			NaN	roy	7.10536	1550.39	10	2182	0
		Stim State	1	pillai	1.39151	NaN	10	2180	NaN
			NaN	wilks	NaN	NaN	10	2180	NaN
			NaN	hotelling	NaN	NaN	10	2180	NaN
			NaN	roy	1.38369	301.645	10	2180	0
		Bhv State:Stim State	3	pillai	9.01098	NaN	30	6546	NaN
			NaN	wilks	NaN	NaN	30	6399.41	NaN
			NaN	hotelling	NaN	NaN	30	6536	NaN
			NaN	roy	1.31883	287.769	10	2182	0
		Error	2189		NaN	NaN	NaN	NaN	NaN
		Total	2196		NaN	NaN	NaN	NaN	NaN
5	RMEDconnTo	Bhv State	3	pillai	-13.4659	-178.445	30	6546	1
			NaN	wilks	NaN	NaN	30	6399.41	NaN
			NaN	hotelling	NaN	NaN	30	6536	NaN
			NaN	roy	3.00227	655.095	10	2182	0
		Stim State	1	pillai	4.88158	NaN	10	2180	NaN
			NaN	wilks	NaN	NaN	10	2180	NaN
			NaN	hotelling	NaN	NaN	10	2180	NaN
			NaN	roy	2.75739	601.11	10	2180	0
		Bhv State:Stim State	3	pillai	#NAME?	NaN	30	6546	NaN
			NaN	wilks	NaN	NaN	30	6399.41	NaN
			NaN	hotelling	NaN	NaN	30	6536	NaN
			NaN	roy	1.17926	257.314	10	2182	0
		Error	2189		NaN	NaN	NaN	NaN	NaN
		Total	2196		NaN	NaN	NaN	NaN	NaN
5	RISconnTo	Bhv State	3	pillai	-5.6087	-142.161	30	6546	1
			NaN	wilks	NaN	NaN	30	6399.41	NaN
			NaN	hotelling	NaN	NaN	30	6536	NaN
			NaN	roy	5.69689	1243.06	10	2182	0
		Stim State	1	pillai	0.181777	48.4309	10	2180	7.07e-88
			NaN	wilks	NaN	NaN	10	2180	NaN
			NaN	hotelling	NaN	NaN	10	2180	NaN
			NaN	roy	1.38369	301.645	10	2180	0
		Bhv State:Stim State	3	pillai	5.73147	NaN	30	6546	NaN
			NaN	wilks	NaN	NaN	30	6399.41	NaN
			NaN	hotelling	NaN	NaN	30	6536	NaN
			NaN	roy	1.17926	257.315	10	2182	0
		Error	2189		NaN	NaN	NaN	NaN	NaN
		Total	2196		NaN	NaN	NaN	NaN	NaN
5	AVFRconnFrom	Bhv State	3	pillai	-15.3432	-182.514	30	6546	1
			NaN	wilks	NaN	NaN	30	6399.41	NaN
			NaN	hotelling	NaN	NaN	30	6536	NaN
			NaN	roy	Inf	Inf	10	2182	0
		Stim State	1	pillai	1.93953	NaN	10	2180	NaN
			NaN	wilks	NaN	NaN	10	2180	NaN
			NaN	hotelling	NaN	NaN	10	2180	NaN
			NaN	roy	2.79325	608.929	10	2180	0
		Bhv State:Stim State	3	pillai	-4.24803	-127.886	30	6546	1
			NaN	wilks	NaN	NaN	30	6399.41	NaN
			NaN	hotelling	NaN	NaN	30	6536	NaN
			NaN	roy	8.46385	1846.81	10	2182	0
		Error	2189		NaN	NaN	NaN	NaN	NaN
		Total	2196		NaN	NaN	NaN	NaN	NaN
5	BAGLconnFrom	Bhv State	3	pillai	9.91623	NaN	30	6546	NaN
			NaN	wilks	NaN	NaN	30	6399.41	NaN
			NaN	hotelling	NaN	NaN	30	6536	NaN
			NaN	roy	7.22347	1576.16	10	2182	0
		Stim State	1	pillai	2.00242	NaN	10	2180	NaN
			NaN	wilks	NaN	NaN	10	2180	NaN
			NaN	hotelling	NaN	NaN	10	2180	NaN
			NaN	roy	1.68365	367.035	10	2180	0
		Bhv State:Stim State	3	pillai	8.12102	NaN	30	6546	NaN
			NaN	wilks	NaN	NaN	30	6399.41	NaN
			NaN	hotelling	NaN	NaN	30	6536	NaN
			NaN	roy	1.17926	257.315	10	2182	0
		Error	2189		NaN	NaN	NaN	NaN	NaN
		Total	2196		NaN	NaN	NaN	NaN	NaN
5	BAGRconnFrom	Bhv State	3	pillai	13.5854	NaN	30	6546	NaN
			NaN	wilks	NaN	NaN	30	6399.41	NaN
			NaN	hotelling	NaN	NaN	30	6536	NaN
			NaN	roy	7.15437	1561.08	10	2182	0
		Stim State	1	pillai	-10.9598	-199.772	10	2180	1
			NaN	wilks	NaN	NaN	10	2180	NaN
			NaN	hotelling	NaN	NaN	10	2180	NaN
			NaN	roy	5.87354	1280.43	10	2180	0
		Bhv State:Stim State	3	pillai	2295.52	NaN	30	6546	NaN
			NaN	wilks	NaN	NaN	30	6399.41	NaN
			NaN	hotelling	NaN	NaN	30	6536	NaN
			NaN	roy	1.17926	257.315	10	2182	0
		Error	2189		NaN	NaN	NaN	NaN	NaN
		Total	2196		NaN	NaN	NaN	NaN	NaN
5	RMEDconnFrom	Bhv State	3	pillai	Inf	NaN	30	6546	NaN
			NaN	wilks	NaN	NaN	30	6399.41	NaN
			NaN	hotelling	NaN	NaN	30	6536	NaN
			NaN	roy	5.62503	1227.38	10	2182	0
		Stim State	1	pillai	-6.90431	-190.42	10	2180	1
			NaN	wilks	NaN	NaN	10	2180	NaN
			NaN	hotelling	NaN	NaN	10	2180	NaN
			NaN	roy	12.7751	2784.97	10	2180	0
		Bhv State:Stim State	3	pillai	5.23872	NaN	30	6546	NaN
			NaN	wilks	NaN	NaN	30	6399.41	NaN
			NaN	hotelling	NaN	NaN	30	6536	NaN
			NaN	roy	1.70278	371.547	10	2182	0
		Error	2189		NaN	NaN	NaN	NaN	NaN
		Total	2196		NaN	NaN	NaN	NaN	NaN
5	RISconnFrom	Bhv State	3	pillai	-37.9097	-202.199	30	6546	1
			NaN	wilks	NaN	NaN	30	6399.41	NaN
			NaN	hotelling	NaN	NaN	30	6536	NaN
			NaN	roy	16.8977	3687.08	10	2182	0
		Stim State	1	pillai	7.05677	NaN	10	2180	NaN
			NaN	wilks	NaN	NaN	10	2180	NaN
			NaN	hotelling	NaN	NaN	10	2180	NaN
			NaN	roy	3.33737	727.547	10	2180	0
		Bhv State:Stim State	3	pillai	1.68103	278.098	30	6546	0
			NaN	wilks	NaN	NaN	30	6399.41	NaN
			NaN	hotelling	NaN	NaN	30	6536	NaN
			NaN	roy	3.334	727.478	10	2182	0
		Error	2189		NaN	NaN	NaN	NaN	NaN
		Total	2196		NaN	NaN	NaN	NaN	NaN
6	AVFRconnTo	Bhv State	3	pillai	8.82679	NaN	30	6003	NaN
			NaN	wilks	NaN	NaN	30	5868.14	NaN
			NaN	hotelling	NaN	NaN	30	5993	NaN
			NaN	roy	4.942	988.895	10	2001	0
		Stim State	1	pillai	0.741408	573.134	10	1999	0
			NaN	wilks	NaN	NaN	10	1999	NaN
			NaN	hotelling	NaN	NaN	10	1999	NaN
			NaN	roy	0.919442	183.796	10	1999	2.06e-274
		Bhv State:Stim State	3	pillai	7.4631	NaN	30	6003	NaN
			NaN	wilks	NaN	NaN	30	5868.14	NaN
			NaN	hotelling	NaN	NaN	30	5993	NaN
			NaN	roy	Inf	Inf	10	2001	0
		Error	2008		NaN	NaN	NaN	NaN	NaN
		Total	2015		NaN	NaN	NaN	NaN	NaN
6	BAGLconnTo	Bhv State	3	pillai	-24.139	-177.981	30	6003	1
			NaN	wilks	NaN	NaN	30	5868.14	NaN
			NaN	hotelling	NaN	NaN	30	5993	NaN
			NaN	roy	5.38265	1077.07	10	2001	0
		Stim State	1	pillai	-6.35067	-172.705	10	1999	1
			NaN	wilks	NaN	NaN	10	1999	NaN
			NaN	hotelling	NaN	NaN	10	1999	NaN
			NaN	roy	3.97949	795.501	10	1999	0
		Bhv State:Stim State	3	pillai	-34.8366	-184.234	30	6003	1
			NaN	wilks	NaN	NaN	30	5868.14	NaN
			NaN	hotelling	NaN	NaN	30	5993	NaN
			NaN	roy	46.2393	9252.49	10	2001	0
		Error	2008		NaN	NaN	NaN	NaN	NaN
		Total	2015		NaN	NaN	NaN	NaN	NaN
6	BAGRconnTo	Bhv State	3	pillai	8.26162	NaN	30	6003	NaN
			NaN	wilks	NaN	NaN	30	5868.14	NaN
			NaN	hotelling	NaN	NaN	30	5993	NaN
			NaN	roy	Inf	Inf	10	2001	0
		Stim State	1	pillai	-5.85772	-170.75	10	1999	1
			NaN	wilks	NaN	NaN	10	1999	NaN
			NaN	hotelling	NaN	NaN	10	1999	NaN
			NaN	roy	1.1773	235.343	10	1999	0
		Bhv State:Stim State	3	pillai	-13.7052	-164.165	30	6003	1
			NaN	wilks	NaN	NaN	30	5868.14	NaN
			NaN	hotelling	NaN	NaN	30	5993	NaN
			NaN	roy	6.1614	1232.9	10	2001	0
		Error	2008		NaN	NaN	NaN	NaN	NaN
		Total	2015		NaN	NaN	NaN	NaN	NaN
6	RMEDconnTo	Bhv State	3	pillai	Inf	NaN	30	6003	NaN
			NaN	wilks	NaN	NaN	30	5868.14	NaN
			NaN	hotelling	NaN	NaN	30	5993	NaN
			NaN	roy	3.05301	610.906	10	2001	0
		Stim State	1	pillai	2.43572	NaN	10	1999	NaN
			NaN	wilks	NaN	NaN	10	1999	NaN
			NaN	hotelling	NaN	NaN	10	1999	NaN
			NaN	roy	0.919442	183.796	10	1999	2.06e-274
		Bhv State:Stim State	3	pillai	8.40828	NaN	30	6003	NaN
			NaN	wilks	NaN	NaN	30	5868.14	NaN
			NaN	hotelling	NaN	NaN	30	5993	NaN
			NaN	roy	2.08435	417.079	10	2001	0
		Error	2008		NaN	NaN	NaN	NaN	NaN
		Total	2015		NaN	NaN	NaN	NaN	NaN
6	RISconnTo	Bhv State	3	pillai	-6.91855	-139.577	30	6003	1
			NaN	wilks	NaN	NaN	30	5868.14	NaN
			NaN	hotelling	NaN	NaN	30	5993	NaN
			NaN	roy	3.05301	610.906	10	2001	0
		Stim State	1	pillai	0.980359	9977.66	10	1999	0
			NaN	wilks	NaN	NaN	10	1999	NaN
			NaN	hotelling	NaN	NaN	10	1999	NaN
			NaN	roy	0.92788	185.483	10	1999	2.61e-276
		Bhv State:Stim State	3	pillai	-40.1053	-186.174	30	6003	1
			NaN	wilks	NaN	NaN	30	5868.14	NaN
			NaN	hotelling	NaN	NaN	30	5993	NaN
			NaN	roy	Inf	Inf	10	2001	0
		Error	2008		NaN	NaN	NaN	NaN	NaN
		Total	2015		NaN	NaN	NaN	NaN	NaN
6	RIGLconnTo	Bhv State	3	pillai	Inf	NaN	30	6003	NaN
			NaN	wilks	NaN	NaN	30	5868.14	NaN
			NaN	hotelling	NaN	NaN	30	5993	NaN
			NaN	roy	3.05301	610.906	10	2001	0
		Stim State	1	pillai	1.08811	NaN	10	1999	NaN
			NaN	wilks	NaN	NaN	10	1999	NaN
			NaN	hotelling	NaN	NaN	10	1999	NaN
			NaN	roy	0.919442	183.796	10	1999	2.06e-274
		Bhv State:Stim State	3	pillai	2.87434	4576.98	30	6003	0
			NaN	wilks	NaN	NaN	30	5868.14	NaN
			NaN	hotelling	NaN	NaN	30	5993	NaN
			NaN	roy	Inf	Inf	10	2001	0
		Error	2008		NaN	NaN	NaN	NaN	NaN
		Total	2015		NaN	NaN	NaN	NaN	NaN
6	AVFRconnFrom	Bhv State	3	pillai	18.9503	NaN	30	6003	NaN
			NaN	wilks	NaN	NaN	30	5868.14	NaN
			NaN	hotelling	NaN	NaN	30	5993	NaN
			NaN	roy	3.05301	610.906	10	2001	0
		Stim State	1	pillai	1.94563	NaN	10	1999	NaN
			NaN	wilks	NaN	NaN	10	1999	NaN
			NaN	hotelling	NaN	NaN	10	1999	NaN
			NaN	roy	0.919442	183.796	10	1999	2.06e-274
		Bhv State:Stim State	3	pillai	#NAME?	NaN	30	6003	NaN
			NaN	wilks	NaN	NaN	30	5868.14	NaN
			NaN	hotelling	NaN	NaN	30	5993	NaN
			NaN	roy	3.77003	754.382	10	2001	0
		Error	2008		NaN	NaN	NaN	NaN	NaN
		Total	2015		NaN	NaN	NaN	NaN	NaN
6	BAGLconnFrom	Bhv State	3	pillai	Inf	NaN	30	6003	NaN
			NaN	wilks	NaN	NaN	30	5868.14	NaN
			NaN	hotelling	NaN	NaN	30	5993	NaN
			NaN	roy	Inf	Inf	10	2001	0
		Stim State	1	pillai	-16.6902	-188.6	10	1999	1
			NaN	wilks	NaN	NaN	10	1999	NaN
			NaN	hotelling	NaN	NaN	10	1999	NaN
			NaN	roy	10.5508	2109.1	10	1999	0
		Bhv State:Stim State	3	pillai	-1.17146	-56.1934	30	6003	1
			NaN	wilks	NaN	NaN	30	5868.14	NaN
			NaN	hotelling	NaN	NaN	30	5993	NaN
			NaN	roy	18.6508	3732.02	10	2001	0
		Error	2008		NaN	NaN	NaN	NaN	NaN
		Total	2015		NaN	NaN	NaN	NaN	NaN
6	BAGRconnFrom	Bhv State	3	pillai	-7.66123	-143.793	30	6003	1
			NaN	wilks	NaN	NaN	30	5868.14	NaN
			NaN	hotelling	NaN	NaN	30	5993	NaN
			NaN	roy	19.1591	3833.73	10	2001	0
		Stim State	1	pillai	-1.76815	-127.686	10	1999	1
			NaN	wilks	NaN	NaN	10	1999	NaN
			NaN	hotelling	NaN	NaN	10	1999	NaN
			NaN	roy	2.97051	593.804	10	1999	0
		Bhv State:Stim State	3	pillai	33.3294	NaN	30	6003	NaN
			NaN	wilks	NaN	NaN	30	5868.14	NaN
			NaN	hotelling	NaN	NaN	30	5993	NaN
			NaN	roy	77.3795	15483.6	10	2001	0
		Error	2008		NaN	NaN	NaN	NaN	NaN
		Total	2015		NaN	NaN	NaN	NaN	NaN
6	RMEDconnFrom	Bhv State	3	pillai	14.4537	NaN	30	6003	NaN
			NaN	wilks	NaN	NaN	30	5868.14	NaN
			NaN	hotelling	NaN	NaN	30	5993	NaN
			NaN	roy	Inf	Inf	10	2001	0
		Stim State	1	pillai	0.845385	1092.99	10	1999	0
			NaN	wilks	NaN	NaN	10	1999	NaN
			NaN	hotelling	NaN	NaN	10	1999	NaN
			NaN	roy	4.58166	915.874	10	1999	0
		Bhv State:Stim State	3	pillai	8.75325	NaN	30	6003	NaN
			NaN	wilks	NaN	NaN	30	5868.14	NaN
			NaN	hotelling	NaN	NaN	30	5993	NaN
			NaN	roy	Inf	Inf	10	2001	0
		Error	2008		NaN	NaN	NaN	NaN	NaN
		Total	2015		NaN	NaN	NaN	NaN	NaN
6	RISconnFrom	Bhv State	3	pillai	Inf	NaN	30	6003	NaN
			NaN	wilks	NaN	NaN	30	5868.14	NaN
			NaN	hotelling	NaN	NaN	30	5993	NaN
			NaN	roy	Inf	Inf	10	2001	0
		Stim State	1	pillai	0.0670123	14.3579	10	1999	6.97e-25
			NaN	wilks	NaN	NaN	10	1999	NaN
			NaN	hotelling	NaN	NaN	10	1999	NaN
			NaN	roy	0.919442	183.796	10	1999	2.06e-274
		Bhv State:Stim State	3	pillai	689.075	NaN	30	6003	NaN
			NaN	wilks	NaN	NaN	30	5868.14	NaN
			NaN	hotelling	NaN	NaN	30	5993	NaN
			NaN	roy	Inf	Inf	10	2001	0
		Error	2008		NaN	NaN	NaN	NaN	NaN
		Total	2015		NaN	NaN	NaN	NaN	NaN
6	RIGLconnFrom	Bhv State	3	pillai	15.9794	NaN	30	6003	NaN
			NaN	wilks	NaN	NaN	30	5868.14	NaN
			NaN	hotelling	NaN	NaN	30	5993	NaN
			NaN	roy	3.05301	610.906	10	2001	0
		Stim State	1	pillai	-0.535974	-69.7545	10	1999	1
			NaN	wilks	NaN	NaN	10	1999	NaN
			NaN	hotelling	NaN	NaN	10	1999	NaN
			NaN	roy	0.919442	183.796	10	1999	2.06e-274
		Bhv State:Stim State	3	pillai	37.4119	NaN	30	6003	NaN
			NaN	wilks	NaN	NaN	30	5868.14	NaN
			NaN	hotelling	NaN	NaN	30	5993	NaN
			NaN	roy	6.49205	1299.06	10	2001	0
		Error	2008		NaN	NaN	NaN	NaN	NaN
		Total	2015		NaN	NaN	NaN	NaN	NaN
7	AVFRconnTo	Bhv State	3	pillai	Inf	NaN	30	6009	NaN
			NaN	wilks	NaN	NaN	30	5874.01	NaN
			NaN	hotelling	NaN	NaN	30	5999	NaN
			NaN	roy	Inf	Inf	10	2003	0
		Stim State	1	pillai	-0.0167087	-3.28846	10	2001	1
			NaN	wilks	NaN	NaN	10	2001	NaN
			NaN	hotelling	NaN	NaN	10	2001	NaN
			NaN	roy	0.877247	175.537	10	2001	4.44e-265
		Bhv State:Stim State	3	pillai	0.675101	58.1629	30	6009	1.13e-304
			NaN	wilks	NaN	NaN	30	5874.01	NaN
			NaN	hotelling	NaN	NaN	30	5999	NaN
			NaN	roy	1.85938	372.434	10	2003	0
		Error	2010		NaN	NaN	NaN	NaN	NaN
		Total	2017		NaN	NaN	NaN	NaN	NaN
7	BAGLconnTo	Bhv State	3	pillai	30.0885	NaN	30	6009	NaN
			NaN	wilks	NaN	NaN	30	5874.01	NaN
			NaN	hotelling	NaN	NaN	30	5999	NaN
			NaN	roy	8.48343	1699.23	10	2003	0
		Stim State	1	pillai	-2.19332	-137.438	10	2001	1
			NaN	wilks	NaN	NaN	10	2001	NaN
			NaN	hotelling	NaN	NaN	10	2001	NaN
			NaN	roy	0.888936	177.876	10	2001	9.17e-268
		Bhv State:Stim State	3	pillai	5.03551	NaN	30	6009	NaN
			NaN	wilks	NaN	NaN	30	5874.01	NaN
			NaN	hotelling	NaN	NaN	30	5999	NaN
			NaN	roy	1.11213	222.76	10	2003	2.02079020028986e-316
		Error	2010		NaN	NaN	NaN	NaN	NaN
		Total	2017		NaN	NaN	NaN	NaN	NaN
7	BAGRconnTo	Bhv State	3	pillai	Inf	NaN	30	6009	NaN
			NaN	wilks	NaN	NaN	30	5874.01	NaN
			NaN	hotelling	NaN	NaN	30	5999	NaN
			NaN	roy	Inf	Inf	10	2003	0
		Stim State	1	pillai	0.100571	22.3744	10	2001	3.93e-40
			NaN	wilks	NaN	NaN	10	2001	NaN
			NaN	hotelling	NaN	NaN	10	2001	NaN
			NaN	roy	0.877247	175.537	10	2001	4.44e-265
		Bhv State:Stim State	3	pillai	2.93548	9112.97	30	6009	0
			NaN	wilks	NaN	NaN	30	5874.01	NaN
			NaN	hotelling	NaN	NaN	30	5999	NaN
			NaN	roy	1.01664	203.632	10	2003	2.26e-296
		Error	2010		NaN	NaN	NaN	NaN	NaN
		Total	2017		NaN	NaN	NaN	NaN	NaN
7	RMEDconnTo	Bhv State	3	pillai	9.7207	NaN	30	6009	NaN
			NaN	wilks	NaN	NaN	30	5874.01	NaN
			NaN	hotelling	NaN	NaN	30	5999	NaN
			NaN	roy	Inf	Inf	10	2003	0
		Stim State	1	pillai	-0.184802	-31.211	10	2001	1
			NaN	wilks	NaN	NaN	10	2001	NaN
			NaN	hotelling	NaN	NaN	10	2001	NaN
			NaN	roy	0.877247	175.537	10	2001	4.44e-265
		Bhv State:Stim State	3	pillai	Inf	NaN	30	6009	NaN
			NaN	wilks	NaN	NaN	30	5874.01	NaN
			NaN	hotelling	NaN	NaN	30	5999	NaN
			NaN	roy	Inf	Inf	10	2003	0
		Error	2010		NaN	NaN	NaN	NaN	NaN
		Total	2017		NaN	NaN	NaN	NaN	NaN
7	AVFRconnFrom	Bhv State	3	pillai	21.7772	NaN	30	6009	NaN
			NaN	wilks	NaN	NaN	30	5874.01	NaN
			NaN	hotelling	NaN	NaN	30	5999	NaN
			NaN	roy	Inf	Inf	10	2003	0
		Stim State	1	pillai	0.868348	1319.82	10	2001	0
			NaN	wilks	NaN	NaN	10	2001	NaN
			NaN	hotelling	NaN	NaN	10	2001	NaN
			NaN	roy	0.877247	175.537	10	2001	4.44e-265
		Bhv State:Stim State	3	pillai	Inf	NaN	30	6009	NaN
			NaN	wilks	NaN	NaN	30	5874.01	NaN
			NaN	hotelling	NaN	NaN	30	5999	NaN
			NaN	roy	Inf	Inf	10	2003	0
		Error	2010		NaN	NaN	NaN	NaN	NaN
		Total	2017		NaN	NaN	NaN	NaN	NaN
7	BAGLconnFrom	Bhv State	3	pillai	7.39839	NaN	30	6009	NaN
			NaN	wilks	NaN	NaN	30	5874.01	NaN
			NaN	hotelling	NaN	NaN	30	5999	NaN
			NaN	roy	14.1671	2837.68	10	2003	0
		Stim State	1	pillai	-1.01454	-100.772	10	2001	1
			NaN	wilks	NaN	NaN	10	2001	NaN
			NaN	hotelling	NaN	NaN	10	2001	NaN
			NaN	roy	0.877247	175.537	10	2001	4.44e-265
		Bhv State:Stim State	3	pillai	4.81253	NaN	30	6009	NaN
			NaN	wilks	NaN	NaN	30	5874.01	NaN
			NaN	hotelling	NaN	NaN	30	5999	NaN
			NaN	roy	Inf	Inf	10	2003	0
		Error	2010		NaN	NaN	NaN	NaN	NaN
		Total	2017		NaN	NaN	NaN	NaN	NaN
7	BAGRconnFrom	Bhv State	3	pillai	Inf	NaN	30	6009	NaN
			NaN	wilks	NaN	NaN	30	5874.01	NaN
			NaN	hotelling	NaN	NaN	30	5999	NaN
			NaN	roy	Inf	Inf	10	2003	0
		Stim State	1	pillai	0.500317	200.354	10	2001	9.28e-293
			NaN	wilks	NaN	NaN	10	2001	NaN
			NaN	hotelling	NaN	NaN	10	2001	NaN
			NaN	roy	1.33943	268.021	10	2001	0
		Bhv State:Stim State	3	pillai	-0.783705	-41.4874	30	6009	1
			NaN	wilks	NaN	NaN	30	5874.01	NaN
			NaN	hotelling	NaN	NaN	30	5999	NaN
			NaN	roy	9.65714	1934.33	10	2003	0
		Error	2010		NaN	NaN	NaN	NaN	NaN
		Total	2017		NaN	NaN	NaN	NaN	NaN
7	RMEDconnFrom	Bhv State	3	pillai	8.53417	NaN	30	6009	NaN
			NaN	wilks	NaN	NaN	30	5874.01	NaN
			NaN	hotelling	NaN	NaN	30	5999	NaN
			NaN	roy	9.59355	1921.59	10	2003	0
		Stim State	1	pillai	0.0133884	2.71537	10	2001	0.00258077
			NaN	wilks	NaN	NaN	10	2001	NaN
			NaN	hotelling	NaN	NaN	10	2001	NaN
			NaN	roy	1.01399	202.899	10	2001	1.68e-295
		Bhv State:Stim State	3	pillai	980.804	NaN	30	6009	NaN
			NaN	wilks	NaN	NaN	30	5874.01	NaN
			NaN	hotelling	NaN	NaN	30	5999	NaN
			NaN	roy	1.01664	203.632	10	2003	2.26e-296
		Error	2010		NaN	NaN	NaN	NaN	NaN
		Total	2017		NaN	NaN	NaN	NaN	NaN
